# Supplementary material for: Immunoglobulin G1 Fc glycosylation as an early hallmark of severe COVID-19
Source: eBioMedicine. 2022 Mar 22;78:103957. doi: 10.1016/j.ebiom.2022.103957 (PMC8938159; doi:10.1016/j.ebiom.2022.103957)
Supplement: Supplementary file 2 [file mmc2.xlsx]

## Sheet: Cover sheet
Table of contents
Supplementary Table 1.	Comprehensive table summarizing the characteristics of the study cohort
Supplementary Table 2.	COVID-19 Severity score and 4C Mortality score
Supplementary Table 3.	List of detected glycopeptides
Supplementary Table 4.	Description and calculation of the IgG1 glycosylation traits
Supplementary Table 5.	Differences in anti-S and total IgG1 glycosylation traits at time of hospitalization
Supplementary Table 6.	Differences in Δglycosylation traits between ICU and non-ICU patients at time of hospitalization and at time of highest severity
Supplementary Table 7.	Differences in Δglycosylation traits between patients at varying severity score groups: 1) severity score between 0-5 (low severity), 2) 6-11 (intermediate severity) and 3) 12-17 (high severity) at time of hospitalization and at time of highest severity
Supplementary Table 8.	Spearman's correlations between Δglycosylation traits and a range of inflammatory markers and clinical parameteres and and corresponding p-values at time of hospitlization and at time of highest disease severity
Supplementary Table 9.	Differences in anti-S, total and Δglycosylation traits versus comorbidities.

## Sheet: S1 Cohort characterisics
Supplemenytary Table 1. Comprehensive table summarizing the characteristics of the study cohort.
Patient number	Sex	Age	Days since onset of symptoms	Timepoint	Ventilation	Intensive care (once admitted to ICU = ICU)	Total days in ICU	ICU / non-ICU per sample	Survival	Sampling	Wave	ARDS	BMI	Diabetes	Hypertension	CCD	CPD	CKD	CLD	CND	AIDS/HIV	ACE inhibitor admission	ARB blocker admission	NSAID admission	Corticostereoid admission	Antiviral medication admission	Asthma	Smoking	Other risk factors	ΔFucosylation	ΔBisection	ΔGalactosylation	ΔSialylation	CXCL1	CXCL2	CXCL6	CXCL9	CXCL10	CXCL11	CXCL12	CXCL13	CXCL16	CCL1	CCL2	CCL3	CCL7	CCL8	CCL11	CCL13
1	Male	59	36	0	Ventilation	ICU	56	ICU	Discharge	Hospital	1st	non-ARDS	22.99	No	No	No	No	No	No	No	No	No	No	No	No	No	No	No		-1.69	0.8	0.38	0.22	828	3896	239	1921	6007	392	2545	175	896	252	117	50	933	271	276	455
1	Male	59	41	1	Ventilation	ICU	56	ICU	Discharge	Hospital	1st	non-ARDS	22.99	No	No	No	No	No	No	No	No	No	No	No	No	No	No	No		-2.14	0.2	2.18	0.67	353	766	64	725	2608	115	1328	138	679	136	84	16	328	68	135	140
1	Male	59	43	2	Ventilation	ICU	56	ICU	Discharge	Hospital	1st	non-ARDS	22.99	No	No	No	No	No	No	No	No	No	No	No	No	No	No	No		-1.05	-0.02	2.42	0.8	400	1354	84	408	2204	143	1478	86	733	130	101	24	472	79	135	167
1	Male	59	46	3	Ventilation	ICU	56	ICU	Discharge	Hospital	1st	non-ARDS	22.99	No	No	No	No	No	No	No	No	No	No	No	No	No	No	No		-2.35	-0.27	2.44	0.76	369	542	109	142	514	54	976	44	639	112	91	13	328	57	146	170
1	Male	59	48	4	Ventilation	ICU	56	ICU	Discharge	Hospital	1st	non-ARDS	22.99	No	No	No	No	No	No	No	No	No	No	No	No	No	No	No		-1.93	-0.36	2.23	0.7	353	428	82	153	478	54	1049	36	895	125	119	16	301	72	161	146
1	Male	59	50	5	Ventilation	ICU	56	ICU	Discharge	Hospital	1st	non-ARDS	22.99	No	No	No	No	No	No	No	No	No	No	No	No	No	No	No		-1.93	-0.77	1.96	0.61	452	1616	126	1635	5350	314	2301	132	964	192	149	110	851	151	192	149
1	Male	59	53	6	Ventilation	ICU	56	ICU	Discharge	Hospital	1st	non-ARDS	22.99	No	No	No	No	No	No	No	No	No	No	No	No	No	No	No		-2.24	-0.96	2.37	0.88	401	1458	114	483	1681	237	2060	167	864	229	120	19	712	98	183	137
1	Male	59	55	7	Ventilation	ICU	56	ICU	Discharge	Hospital	1st	non-ARDS	22.99	No	No	No	No	No	No	No	No	No	No	No	No	No	No	No		-2.55	-0.98	2.67	1.02	334	1168	120	215	789	171	1762	114	709	179	107	18	466	98	177	139
1	Male	59	57	8	Ventilation	ICU	56	ICU	Discharge	Hospital	1st	non-ARDS	22.99	No	No	No	No	No	No	No	No	No	No	No	No	No	No	No		-2.35	-1.03	3.76	1.33	251	471	67	157	821	90	1575	112	733	164	109	14	404	72	168	92
1	Male	59	60	9	Ventilation	ICU	56	ICU	Discharge	Hospital	1st	non-ARDS	22.99	No	No	No	No	No	No	No	No	No	No	No	No	No	No	No		-1.98	-0.55	4.85	1.59	290	576	83	116	900	100	1643	103	716	126	113	14	336	94	197	149
1	Male	59	62	10	Ventilation	ICU	56	ICU	Discharge	Hospital	1st	non-ARDS	22.99	No	No	No	No	No	No	No	No	No	No	No	No	No	No	No		-1.54	-0.33	5	1.56	306	864	87	138	710	126	1669	101	630	137	124	17	364	97	187	179
1	Male	59	64	11	Ventilation	ICU	56	ICU	Discharge	Hospital	1st	non-ARDS	22.99	No	No	No	No	No	No	No	No	No	No	No	No	No	No	No		-1.77	-0.41	4.32	1.21	414	1293	110	226	866	35	1796	42	752	109	137	40	389	128	215	367
1	Male	59	69	12	Ventilation	ICU	56	non-ICU	Discharge	Hospital	1st	non-ARDS	22.99	No	No	No	No	No	No	No	No	No	No	No	No	No	No	No		-2.29	0.02	3.27	0.57	409	1673	135	179	728	28	2083	37	663	109	143	24	415	148	221	452
1	Male	59	71	13	Ventilation	ICU	56	non-ICU	Discharge	Hospital	1st	non-ARDS	22.99	No	No	No	No	No	No	No	No	No	No	No	No	No	No	No		-1.79	-0.08	2.78	0.39	302	1146	84	140	702	11	1591	29	547	91	114	22	267	118	166	322
1	Male	59	76	14	Ventilation	ICU	56	non-ICU	Discharge	Hospital	1st	non-ARDS	22.99	No	No	No	No	No	No	No	No	No	No	No	No	No	No	No		-1.59	0.08	2.38	0.41	388	1548	116	199	827	10	2050	53	695	129	145	25	415	164	207	341
1	Male	59	119	15	Ventilation	ICU	56	non-ICU	Discharge	Follow-up	1st	non-ARDS	22.99	No	No	No	No	No	No	No	No	No	No	No	No	No	No	No		-2.03	2.24	-6.47	-1.16	362	979	71	80	433	74	1114	38	503	75	197	20	328	120	108	172
2	Male	76	24	0	Ventilation	ICU	40	ICU	Discharge	Hospital	1st	non-ARDS	23.12	No	Yes	Yes	No	No	No	Yes	No	No	No	No	No	No	No	No	Hernia diafragmatica	1.45	-3.68	7.96	1.89	650	2901	329	182	659	415	2612	180	1006	125	113	27	669	107	193	475
2	Male	76	29	1	Ventilation	ICU	40	ICU	Discharge	Hospital	1st	non-ARDS	23.12	No	Yes	Yes	No	No	No	Yes	No	No	No	No	No	No	No	No	Hernia diafragmatica	2.16	-3.02	6.1	1.25	596	3035	375	232	757	491	3229	127	790	130	97	28	614	111	294	357
2	Male	76	31	2	Ventilation	ICU	40	ICU	Discharge	Hospital	1st	non-ARDS	23.12	No	Yes	Yes	No	No	No	Yes	No	No	No	No	No	No	No	No	Hernia diafragmatica	2.29	-3.15	5.89	1.15	547	2958	303	221	842	565	2875	88	639	127	95	18	575	99	238	442
2	Male	76	34	3	Ventilation	ICU	40	ICU	Discharge	Hospital	1st	non-ARDS	23.12	No	Yes	Yes	No	No	No	Yes	No	No	No	No	No	No	No	No	Hernia diafragmatica	2.49	-3.29	5.52	1.13	536	2478	305	185	382	213	1926	50	471	125	95	11	380	78	184	275
2	Male	76	36	4	Ventilation	ICU	40	ICU	Discharge	Hospital	1st	non-ARDS	23.12	No	Yes	Yes	No	No	No	Yes	No	No	No	No	No	No	No	No	Hernia diafragmatica	2.59	-3.52	6.56	1.56	526	2322	360	221	555	224	2251	48	598	146	95	20	494	100	220	375
2	Male	76	38	5	Ventilation	ICU	40	ICU	Discharge	Hospital	1st	non-ARDS	23.12	No	Yes	Yes	No	No	No	Yes	No	No	No	No	No	No	No	No	Hernia diafragmatica	2.67	-3.59	7.2	1.72	596	3003	379	187	478	229	2106	52	605	125	88	159	450	84	217	366
2	Male	76	41	6	Ventilation	ICU	40	ICU	Discharge	Hospital	1st	non-ARDS	23.12	No	Yes	Yes	No	No	No	Yes	No	No	No	No	No	No	No	No	Hernia diafragmatica	2.85	-3.74	6.42	1.49	416	1404	264	393	748	401	2980	122	567	159	118	9	597	95	235	412
2	Male	76	43	7	Ventilation	ICU	40	non-ICU	Discharge	Hospital	1st	non-ARDS	23.12	No	Yes	Yes	No	No	No	Yes	No	No	No	No	No	No	No	No	Hernia diafragmatica	2.67	-4.43	6.64	1.66	343	1183	293	146	301	271	2465	145	488	113	104	5	442	66	192	255
3	Male	65	11	0	Ventilation	ICU	46	Biobank	Discharge	Hospital	1st	non-ARDS	28.41	No	No	Yes	No	No	No	No	No	Yes	No	No	No	No	No	No		-9.23	-9.37	24.58	6.36
3	Male	65	23	1	Ventilation	ICU	46	ICU	Discharge	Hospital	1st	non-ARDS	28.41	No	No	Yes	No	No	No	No	No	Yes	No	No	No	No	No	No		-7.23	-4.21	-3.77	0.02	745	3594	326	302	842	194	1833	44	968	165	90	28	472	135	224	185
3	Male	65	28	2	Ventilation	ICU	46	ICU	Discharge	Hospital	1st	non-ARDS	28.41	No	No	Yes	No	No	No	No	No	Yes	No	No	No	No	No	No		-5.19	-3.93	-3.76	-0.19	723	3516	334	254	855	172	1591	41	879	144	95	25	450	158	265	311
3	Male	65	30	3	Ventilation	ICU	46	ICU	Discharge	Hospital	1st	non-ARDS	28.41	No	No	Yes	No	No	No	No	No	Yes	No	No	No	No	No	No		-5.55	-3.7	-3.61	0.04	1406	5486	419	427	2637	377	2375	39	1049	161	83	36	494	283	229	253
3	Male	65	33	4	Ventilation	ICU	46	ICU	Discharge	Hospital	1st	non-ARDS	28.41	No	No	Yes	No	No	No	No	No	Yes	No	No	No	No	No	No		-5.08	-3.37	-3.67	0.03	480	1740	187	182	778	72	1421	46	892	99	80	16	272	124	153	151
3	Male	65	35	5	Ventilation	ICU	46	ICU	Discharge	Hospital	1st	non-ARDS	28.41	No	No	Yes	No	No	No	No	No	Yes	No	No	No	No	No	No		-4.81	-2.9	-4.01	-0.04	715	3139	290	283	1207	110	1862	46	1042	156	87	28	515	189	217	228
3	Male	65	37	6	Ventilation	ICU	46	ICU	Discharge	Hospital	1st	non-ARDS	28.41	No	No	Yes	No	No	No	No	No	Yes	No	No	No	No	No	No		-4.6	-2.33	-4.56	-0.29	587	3111	220	321	1925	95	1691	53	982	136	102	24	472	127	201	170
3	Male	65	40	7	Ventilation	ICU	46	ICU	Discharge	Hospital	1st	non-ARDS	28.41	No	No	Yes	No	No	No	No	No	Yes	No	No	No	No	No	No		-4.36	-1.72	-4.92	-0.35	554	2257	259	139	507	192	2137	151	1104	183	93	15	566	87	197	92
3	Male	65	42	8	Ventilation	ICU	46	non-ICU	Discharge	Hospital	1st	non-ARDS	28.41	No	No	Yes	No	No	No	No	No	Yes	No	No	No	No	No	No		-4.42	-1.42	-5.04	-0.49	212	623	98	139	621	91	1562	95	809	126	111	17	307	68	177	102
3	Male	65	44	9	Ventilation	ICU	46	ICU	Discharge	Hospital	1st	non-ARDS	28.41	No	No	Yes	No	No	No	No	No	Yes	No	No	No	No	No	No		-3.88	-1.66	-5.31	-0.74	274	1179	124	140	477	120	1548	81	892	132	107	12	275	63	132	89
3	Male	65	47	10	Ventilation	ICU	46	ICU	Discharge	Hospital	1st	non-ARDS	28.41	No	No	Yes	No	No	No	No	No	Yes	No	No	No	No	No	No		-4.09	-1.02	-3.63	0.28	251	1026	109	181	341	95	1480	73	984	113	107	9	204	53	135	73
3	Male	65	49	11	Ventilation	ICU	46	ICU	Discharge	Hospital	1st	non-ARDS	28.41	No	No	Yes	No	No	No	No	No	Yes	No	No	No	No	No	No		-3.38	-0.78	-4.09	0.04	401	1518	221	62	255	145	1854	73	712	149	98	11	417	92	244	160
3	Male	65	51	12	Ventilation	ICU	46	ICU	Discharge	Hospital	1st	non-ARDS	28.41	No	No	Yes	No	No	No	No	No	Yes	No	No	No	No	No	No		-3.74	-0.34	-4.44	-0.22	354	1019	138	86	203	14	1604	21	752	97	109	30	267	93	202	179
3	Male	65	54	13	Ventilation	ICU	46	ICU	Discharge	Hospital	1st	non-ARDS	28.41	No	No	Yes	No	No	No	No	No	Yes	No	No	No	No	No	No		-3.75	0.12	-5.25	-0.59	271	1232	173	79	160	22	1477	15	637	84	70	22	189	89	168	179
3	Male	65	56	14	Ventilation	ICU	46	non-ICU	Discharge	Hospital	1st	non-ARDS	28.41	No	No	Yes	No	No	No	No	No	Yes	No	No	No	No	No	No		-3.84	0.44	-5.61	-0.47	329	978	146	97	224	11	1822	18	726	100	82	17	346	91	183	200
4	Male	71	40	0	No ventilation	ICU	137	ICU	Discharge	Hospital	1st	ARDS	27.43	No	No	No	No	Yes	No	No	No	No	Yes	No	Yes	No	No	No		-15.79	5.94	11.97	11.76	468	2054	100	1175	1278	282	2486	268	1350	195	102	28	651	155	184	163
4	Male	71	68	1	No ventilation	ICU	137	ICU	Discharge	Hospital	1st	ARDS	27.43	No	No	No	No	Yes	No	No	No	No	Yes	No	Yes	No	No	No		-16.07	10.01	0.37	9.2	590	2002	162	179	1031	308	3030	241	1070	213	137	14	637	90	229	135
4	Male	71	73	2	No ventilation	ICU	137	ICU	Discharge	Hospital	1st	ARDS	27.43	No	No	No	No	Yes	No	No	No	No	Yes	No	Yes	No	No	No		-16.36	3.72	7.15	9.26	354	2067	176	183	1151	20	2610	103	1194	173	176	21	776	126	213	59
5	Female	71	37	0	Ventilation	ICU	45	ICU	Death	Hospital	1st	non-ARDS	26.67	Yes	No	No	No	No	No			No	No	No	No	No	No			-0.07	-0.69	-4.33	-0.95	1779	2418	220	5464	8050	665	3544	190	669	235	90	56	669	205	199	729
5	Female	71	42	1	Ventilation	ICU	45	ICU	Death	Hospital	1st	non-ARDS	26.67	Yes	No	No	No	No	No			No	No	No	No	No	No			0.01	-1.84	2.37	0.61	1097	1408	153	1821	4714	277	2338	209	1185	156	94	13	614	178	166	404
5	Female	71	44	2	Ventilation	ICU	45	ICU	Death	Hospital	1st	non-ARDS	26.67	Yes	No	No	No	No	No			No	No	No	No	No	No			0.16	-2.45	7.19	1.42	815	1166	119	803	2654	129	1520	171	922	165	93	25	614	137	135	310
5	Female	71	47	3	Ventilation	ICU	45	ICU	Death	Hospital	1st	non-ARDS	26.67	Yes	No	No	No	No	No			No	No	No	No	No	No			0.15	-2.53	8.5	1.66	926	1773	174	510	1600	160	1307	130	750	141	96	17	427	99	131	207
6	Male	63	32	0	Ventilation	ICU	29	ICU	Discharge	Hospital	1st	non-ARDS	26.23	Yes	No	No	No	No	No	No	No			No	No	No	No			-2.44	-2.28	4.79	1.74	841	4243	288	2900	1766	507	2966	79	799	141	115	44	595	168	199	470
6	Male	63	37	1	Ventilation	ICU	29	ICU	Discharge	Hospital	1st	non-ARDS	26.23	Yes	No	No	No	No	No	No	No			No	No	No	No			-0.87	-2.59	8.14	1.91	667	5159	232	313	868	703	3166	47	633	165	105	12	472	120	207	329
6	Male	63	39	2	Ventilation	ICU	29	non-ICU	Discharge	Hospital	1st	non-ARDS	26.23	Yes	No	No	No	No	No	No	No			No	No	No	No			-2.37	-1.39	4.22	1.78	788	4859	285	209	870	461	2589	33	573	125	99	10	450	113	220	395
6	Male	63	42	3	Ventilation	ICU	29	non-ICU	Discharge	Hospital	1st	non-ARDS	26.23	Yes	No	No	No	No	No	No	No			No	No	No	No			-0.87	-2.79	5.97	1.45	738	4660	263	240	760	412	2324	27	509	119	83	8	450	100	169	281
6	Male	63	44	4	Ventilation	ICU	29	non-ICU	Discharge	Hospital	1st	non-ARDS	26.23	Yes	No	No	No	No	No	No	No			No	No	No	No			-0.45	-3.12	5.37	1.11	738	4191	272	267	986	329	2427	28	529	119	86	9	450	111	172	247
6	Male	63	46	5	Ventilation	ICU	29	non-ICU	Discharge	Hospital	1st	non-ARDS	26.23	Yes	No	No	No	No	No	No	No			No	No	No	No			-1.54	-1.06	5.22	1.8	557	2815	193	214	805	248	1991	22	427	112	72	8	367	87	146	189
6	Male	63	49	6	Ventilation	ICU	29	non-ICU	Discharge	Hospital	1st	non-ARDS	26.23	Yes	No	No	No	No	No	No	No			No	No	No	No			-0.59	-3.31	6.36	1.66	455	1912	166	275	1334	366	2823	94	540	113	100	4	417	98	183	179
6	Male	63	51	7	Ventilation	ICU	29	non-ICU	Discharge	Hospital	1st	non-ARDS	26.23	Yes	No	No	No	No	No	No	No			No	No	No	No			-0.38	-3.59	5.97	1.44	528	2434	176	288	1484	404	3024	92	503	132	102	4	466	94	187	182
6	Male	63	53	8	Ventilation	ICU	29	non-ICU	Discharge	Hospital	1st	non-ARDS	26.23	Yes	No	No	No	No	No	No	No			No	No	No	No			-0.28	-3.66	6.26	1.63	377	1811	133	250	1186	340	2666	80	473	126	94	4	336	79	164	138
7	Male	58	12	0	Ventilation	ICU	21	ICU	Discharge	Hospital	1st	non-ARDS	23.88	No	No	No	No	No	No	No	No	No	No	No	No	No	Yes		Recurrent sinussitis	0.47	-3.01	4.94	1.13	760	2011	187	795	2814	262	2397	213	655	141	84	26	614	110	196	451
7	Male	58	17	1	Ventilation	ICU	21	ICU	Discharge	Hospital	1st	non-ARDS	23.88	No	No	No	No	No	No	No	No	No	No	No	No	No	Yes		Recurrent sinussitis	-0.03	-3.07	4	0.9	897	2488	183	488	1629	184	1648	151	521	119	83	19	556	83	156	386
7	Male	58	19	2	Ventilation	ICU	21	ICU	Discharge	Hospital	1st	non-ARDS	23.88	No	No	No	No	No	No	No	No	No	No	No	No	No	Yes		Recurrent sinussitis	-0.01	-3	3.64	0.63	1426	2806	203	300	1385	179	1862	164	500	136	119	13	595	69	204	427
7	Male	58	22	3	Ventilation	ICU	21	ICU	Discharge	Hospital	1st	non-ARDS	23.88	No	No	No	No	No	No	No	No	No	No	No	No	No	Yes		Recurrent sinussitis	0.23	-2.88	5.31	1.13	650	1793	163	306	1267	144	1435	107	447	116	109	19	515	64	179	273
7	Male	58	24	4	Ventilation	ICU	21	ICU	Discharge	Hospital	1st	non-ARDS	23.88	No	No	No	No	No	No	No	No	No	No	No	No	No	Yes		Recurrent sinussitis	0.4	-2.46	10.31	2.37	606	1462	229	321	1050	119	1506	103	312	141	106	14	651	80	193	236
7	Male	58	26	5	Ventilation	ICU	21	ICU	Discharge	Hospital	1st	non-ARDS	23.88	No	No	No	No	No	No	No	No	No	No	No	No	No	Yes		Recurrent sinussitis	1.21	-2.45	17.43	4.45	526	1406	185	176	637	91	1186	84	221	112	87	33	380	57	193	215
7	Male	58	29	6	Ventilation	ICU	21	ICU	Discharge	Hospital	1st	non-ARDS	23.88	No	No	No	No	No	No	No	No	No	No	No	No	No	Yes		Recurrent sinussitis	1.42	-2.56	19.1	4.96	557	1063	184	162	888	202	1977	190	319	154	105	7	534	84	278	245
7	Male	58	33	7	Ventilation	ICU	21	non-ICU	Discharge	Hospital	1st	non-ARDS	23.88	No	No	No	No	No	No	No	No	No	No	No	No	No	Yes		Recurrent sinussitis	1.51	-2.8	18.86	4.82	485	759	135	243	1238	202	1919	125	317	137	108	5	466	87	247	253
7	Male	58	36	8	Ventilation	ICU	21	non-ICU	Discharge	Hospital	1st	non-ARDS	23.88	No	No	No	No	No	No	No	No	No	No	No	No	No	Yes		Recurrent sinussitis	1.24	-3.64	15.74	4.85	401	710	98	305	1392	196	1762	131	319	119	99	7	417	78	195	179
7	Male	58	38	9	Ventilation	ICU	21	non-ICU	Discharge	Hospital	1st	non-ARDS	23.88	No	No	No	No	No	No	No	No	No	No	No	No	No	Yes		Recurrent sinussitis	-1.94	-4.42	0.15	1.12	306	500	77	390	1937	219	1709	118	314	106	93	6	307	74	164	147
7	Male	58	40	10	Ventilation	ICU	21	non-ICU	Discharge	Hospital	1st	non-ARDS	23.88	No	No	No	No	No	No	No	No	No	No	No	No	No	Yes		Recurrent sinussitis	-1.07	-4.69	0.23	0.75	287	449	72	291	1120	24	1376	38	156	70	100	10	284	54	113	153
7	Male	58	47	11	Ventilation	ICU	21	non-ICU	Discharge	Hospital	1st	non-ARDS	23.88	No	No	No	No	No	No	No	No	No	No	No	No	No	Yes		Recurrent sinussitis	2.52	-3.74	11.76	2.43	168	324	39	212	759	6	1129	31	141	30	85	5		35	73	107
7	Male	58	88	12	Ventilation	ICU	21	non-ICU	Discharge	Follow-up	1st	non-ARDS	23.88	No	No	No	No	No	No	No	No	No	No	No	No	No	Yes		Recurrent sinussitis	2.86	-0.49	2.37	0.25	357	678	65	60	243	67	1068	32	375	61	180	7	262	52	78	185
8	Female	68	33	0	Ventilation	ICU	43	ICU	Discharge	Hospital	1st	non-ARDS	31.22	No	No	Yes	No	No	No	No	No	No	No	No	Yes	No	No	Yes		2.64	-2.15	-2.84	-0.67	596	800	245	2717	8427	1055	4962	433	1057	358	108	69	918	144	282	755
8	Female	68	38	1	Ventilation	ICU	43	ICU	Discharge	Hospital	1st	non-ARDS	31.22	No	No	Yes	No	No	No	No	No	No	No	No	Yes	No	No	Yes		1.53	-2.45	-0.56	0.1	587	1266	291	1009	2245	580	3346	147	929	264	91	27	823	106	209	505
8	Female	68	40	2	Ventilation	ICU	43	ICU	Discharge	Hospital	1st	non-ARDS	31.22	No	No	Yes	No	No	No	No	No	No	No	No	Yes	No	No	Yes		1.06	-2.87	0.57	0.2	642	1908	308	952	1769	507	3370	121	962	237	109	20	839	98	207	396
8	Female	68	43	3	Ventilation	ICU	43	ICU	Discharge	Hospital	1st	non-ARDS	31.22	No	No	Yes	No	No	No	No	No	No	No	No	Yes	No	No	Yes		0.47	-3.47	2.22	0.5	377	954	182	227	1079	204	1919	59	571	119	104	17	328	50	156	160
8	Female	68	45	4	Ventilation	ICU	43	ICU	Discharge	Hospital	1st	non-ARDS	31.22	No	No	Yes	No	No	No	No	No	No	No	No	Yes	No	No	Yes		0.27	-3.58	3.59	0.88	429	586	196	260	958	110	2026	87	674	161	121	20	404	67	199	167
8	Female	68	47	5	Ventilation	ICU	43	ICU	Discharge	Hospital	1st	non-ARDS	31.22	No	No	Yes	No	No	No	No	No	No	No	No	Yes	No	No	Yes		0.41	-3.51	4.66	0.94	715	1273	334	319	1933	178	2799	106	663	305	120	42	902	89	353	208
8	Female	68	50	6	Ventilation	ICU	43	ICU	Discharge	Hospital	1st	non-ARDS	31.22	No	No	Yes	No	No	No	No	No	No	No	No	Yes	No	No	Yes		0.34	-3.37	7.24	1.42	498	905	226	303	1565	356	3269	386	829	291	144	18	835	86	306	183
8	Female	68	52	7	Ventilation	ICU	43	ICU	Discharge	Hospital	1st	non-ARDS	31.22	No	No	Yes	No	No	No	No	No	No	No	No	Yes	No	No	Yes		0.15	-3.39	9.12	2.13	546	1440	285	316	2105	519	4025	419	804	366	132	18	1068	87	278	154
8	Female	68	54	8	Ventilation	ICU	43	ICU	Discharge	Hospital	1st	non-ARDS	31.22	No	No	Yes	No	No	No	No	No	No	No	No	Yes	No	No	Yes		0.54	-3.87	11.65	2.51	741	1205	421	653	3877	502	4169	317	913	331	217	19	1126	146	430	342
8	Female	68	57	9	Ventilation	ICU	43	ICU	Discharge	Hospital	1st	non-ARDS	31.22	No	No	Yes	No	No	No	No	No	No	No	No	Yes	No	No	Yes		0.9	-4.12	15.28	3.12	427	721	243	415	1656	236	2785	192	693	169	138	12	489	105	330	355
8	Female	68	59	10	Ventilation	ICU	43	ICU	Discharge	Hospital	1st	non-ARDS	31.22	No	No	Yes	No	No	No	No	No	No	No	No	Yes	No	No	Yes		1.05	-3.66	13.27	2.39	431	905	216	246	1469	259	2867	173	611	211	132	9	597	112	334	375
8	Female	68	64	11	Ventilation	ICU	43	ICU	Discharge	Hospital	1st	non-ARDS	31.22	No	No	Yes	No	No	No	No	No	No	No	No	Yes	No	No	Yes		1.03	-3.8	10.77	1.77	354	717	154	260	789	18	2043	71	530	97	88	14	267	104	326	174
8	Female	68	66	12	Ventilation	ICU	43	non-ICU	Discharge	Hospital	1st	non-ARDS	31.22	No	No	Yes	No	No	No	No	No	No	No	No	Yes	No	No	Yes		1.27	-3.83	10.09	1.64	388	917	240	255	728	18	2617	86	760	148	108	18	478	122	292	230
8	Female	68	75	13	Ventilation	ICU	43	non-ICU	Discharge	Hospital	1st	non-ARDS	31.22	No	No	Yes	No	No	No	No	No	No	No	No	Yes	No	No	Yes		0.87	-3.67	8.46	1.42	377	807	169	162	478	11	2411	54	568	124	123	16	441	107	303	223
8	Female	68	78	14	Ventilation	ICU	43	non-ICU	Discharge	Hospital	1st	non-ARDS	31.22	No	No	Yes	No	No	No	No	No	No	No	No	Yes	No	No	Yes		2.57	-3.67	8.36	1.44	302	886	154	141	400	6	2262	55	598	114	96	13	415	100	289	151
9	Male	54	18	0	Ventilation	ICU	31	ICU	Discharge	Hospital	1st	non-ARDS	29.86	No	No	No	No	No	No	No	No	No	No	No	No	No	Yes	No		-1.94	-4.49	-1.02	0.12	879	2535	198	1107	3711	590	3166	169	757	199	153	81	757	358	196	595
9	Male	54	23	1	Ventilation	ICU	31	ICU	Discharge	Hospital	1st	non-ARDS	29.86	No	No	No	No	No	No	No	No	No	No	No	No	No	Yes	No		-0.09	-3.28	-1.54	-0.24	572	1423	140	473	1763	252	2193	107	252	125	85	34	575	137	166	386
9	Male	54	25	2	Ventilation	ICU	31	ICU	Discharge	Hospital	1st	non-ARDS	29.86	No	No	No	No	No	No	No	No	No	No	No	No	No	Yes	No		0.08	-2.79	-0.87	-0.04	691	1794	187	1084	2508	191	2084	93	322	130	92	41	575	172	163	459
9	Male	54	28	3	Ventilation	ICU	31	ICU	Discharge	Hospital	1st	non-ARDS	29.86	No	No	No	No	No	No	No	No	No	No	No	No	No	Yes	No		0.06	-2.82	0.02	0.11	667	1147	151	361	1362	123	1833	62	328	106	101	30	427	127	142	394
9	Male	54	30	4	Ventilation	ICU	31	ICU	Discharge	Hospital	1st	non-ARDS	29.86	No	No	No	No	No	No	No	No	No	No	No	No	No	Yes	No		0.26	-2.74	0.97	0.43	633	797	207	266	1018	84	1563	91	287	109	103	28	472	121	142	272
9	Male	54	32	5	Ventilation	ICU	31	ICU	Discharge	Hospital	1st	non-ARDS	29.86	No	No	No	No	No	No	No	No	No	No	No	No	No	Yes	No		0.33	-2.86	2.08	0.79	577	899	176	528	1812	118	1577	54	309	112	91	105	355	132	138	252
9	Male	54	35	6	Ventilation	ICU	31	ICU	Discharge	Hospital	1st	non-ARDS	29.86	No	No	No	No	No	No	No	No	No	No	No	No	No	Yes	No		0.17	-3.17	3.28	1.07	491	713	146	276	904	361	2591	150	340	149	121	13	466	126	162	211
9	Male	54	37	7	Ventilation	ICU	31	ICU	Discharge	Hospital	1st	non-ARDS	29.86	No	No	No	No	No	No	No	No	No	No	No	No	No	Yes	No		0.05	-3.46	4.06	1.37	393	377	96	325	1061	146	1723	130	286	132	102	10	391	111	152	155
9	Male	54	39	8	Ventilation	ICU	31	ICU	Discharge	Hospital	1st	non-ARDS	29.86	No	No	No	No	No	No	No	No	No	No	No	No	No	Yes	No		0.19	-3.45	5.28	1.77	423	487	104	280	970	152	1616	118	249	106	100	7	307	101	135	126
9	Male	54	44	9	Ventilation	ICU	31	ICU	Discharge	Hospital	1st	non-ARDS	29.86	No	No	No	No	No	No	No	No	No	No	No	No	No	Yes	No		0.72	-3.63	7	1.97	401	681	104	292	1401	261	1957	123	315	119	107	10	364	123	161	133
9	Male	54	46	10	Ventilation	ICU	31	ICU	Discharge	Hospital	1st	non-ARDS	29.86	No	No	No	No	No	No	No	No	No	No	No	No	No	Yes	No		0.99	-3.28	6.83	1.9	287	419	104	410	286	20	1642	55	240	84	82	20	332	133	113	151
9	Male	54	51	11	Ventilation	ICU	31	non-ICU	Discharge	Hospital	1st	non-ARDS	29.86	No	No	No	No	No	No	No	No	No	No	No	No	No	Yes	No		1.45	-2.73	4.74	0.97	302	386	91	314	217	18	1566	40	262	91	71	15	300	103	106	160
9	Male	54	53	12	Ventilation	ICU	31	non-ICU	Discharge	Hospital	1st	non-ARDS	29.86	No	No	No	No	No	No	No	No	No	No	No	No	No	Yes	No		0.67	-2.77	4.37	0.81	287	273	67	229	243	5	1426	32	272	81	67	12	189	74	95	150
9	Male	54	94	13	Ventilation	ICU	31	non-ICU	Discharge	Follow-up	1st	non-ARDS	29.86	No	No	No	No	No	No	No	No	No	No	No	No	No	Yes	No		2.05	-1.99	4.24	1.52	367	334	55	81	304	52	814	25	412	61	167	11	250	63	64	152
10	Male	54	39	0	Ventilation	ICU	39	ICU	Discharge	Hospital	1st	non-ARDS	30.25	No	Yes	Yes	No	No	No	No	No	No	No	No	No	No	No	Stopped		-3.67	-3.36	4.43	0.84	547	1490	198	474	1141	369	2500	106	649	119	94	48	575	183	156	340
10	Male	54	44	1	Ventilation	ICU	39	ICU	Discharge	Hospital	1st	non-ARDS	30.25	No	Yes	Yes	No	No	No	No	No	No	No	No	No	No	No	Stopped		-3.34	-3.36	5.31	1	442	1392	114	609	2223	224	1833	84	521	106	86	28	535	127	118	254
10	Male	54	46	2	Ventilation	ICU	39	ICU	Discharge	Hospital	1st	non-ARDS	30.25	No	Yes	Yes	No	No	No	No	No	No	No	No	No	No	No	Stopped		-2.72	-3.73	6.17	1.1	393	1558	132	478	1659	253	1719	54	405	92	76	24	355	104	131	206
10	Male	54	49	3	Ventilation	ICU	39	ICU	Discharge	Hospital	1st	non-ARDS	30.25	No	Yes	Yes	No	No	No	No	No	No	No	No	No	No	No	Stopped		-3.21	-3.66	6.75	1.33	723	1328	212	326	632	107	1222	45	402	76	96	26	272	125	142	154
11	Male	52	7	0	Ventilation	ICU	38	Biobank	Discharge	Hospital	1st	non-ARDS	29.39	Yes	Yes	No	No	No	No	No	No	Yes	No	No	No	No	No	No		-19.81	-6.04	23.1	5.53
11	Male	52	21	1	Ventilation	ICU	38	ICU	Discharge	Hospital	1st	non-ARDS	29.39	Yes	Yes	No	No	No	No	No	No	Yes	No	No	No	No	No	No		-3.62	-4.71	14.71	3.13	723	3738	478	214	1472	333	2694	264	1026	161	99	16	604	173	201	419
11	Male	52	26	2	Ventilation	ICU	38	ICU	Discharge	Hospital	1st	non-ARDS	29.39	Yes	Yes	No	No	No	No	No	No	Yes	No	No	No	No	No	No		1.95	-4.94	17.63	4.57	659	3501	419	217	1482	509	2368	293	978	141	76	8	472	90	153	253
11	Male	52	28	3	Ventilation	ICU	38	ICU	Discharge	Hospital	1st	non-ARDS	29.39	Yes	Yes	No	No	No	No	No	No	Yes	No	No	No	No	No	No		2.01	-4.39	15.76	3.87	542	2750	279	249	1103	265	1783	127	877	125	84	6	427	93	153	289
11	Male	52	31	4	Ventilation	ICU	38	ICU	Discharge	Hospital	1st	non-ARDS	29.39	Yes	Yes	No	No	No	No	No	No	Yes	No	No	No	No	No	No		2.06	-4.45	14.98	3.56	400	1240	187	116	437	69	962	142	533	84	79	4	272	57	118	186
11	Male	52	33	5	Ventilation	ICU	38	ICU	Discharge	Hospital	1st	non-ARDS	29.39	Yes	Yes	No	No	No	No	No	No	Yes	No	No	No	No	No	No		2.33	-4.44	14.44	3.36	577	2345	322	138	547	136	1634	151	555	130	122	7	380	94	193	323
11	Male	52	35	6	Ventilation	ICU	38	ICU	Discharge	Hospital	1st	non-ARDS	29.39	Yes	Yes	No	No	No	No	No	No	Yes	No	No	No	No	No	No		2.39	-4.54	13.95	3.27	567	1909	310	94	431	106	1499	67	422	106	104	34	315	101	257	352
11	Male	52	38	7	Ventilation	ICU	38	ICU	Discharge	Hospital	1st	non-ARDS	29.39	Yes	Yes	No	No	No	No	No	No	Yes	No	No	No	No	No	No		2.3	-4.94	14.78	3.77	675	3225	454	162	900	366	2547	249	695	192	108	3	637	113	175	294
11	Male	52	40	8	Ventilation	ICU	38	ICU	Discharge	Hospital	1st	non-ARDS	29.39	Yes	Yes	No	No	No	No	No	No	Yes	No	No	No	No	No	No		2.09	-5.02	14.81	3.62	401	2030	312	84	468	264	1990	220	499	159	109	3	489	64	155	230
11	Male	52	42	9	Ventilation	ICU	38	ICU	Discharge	Hospital	1st	non-ARDS	29.39	Yes	Yes	No	No	No	No	No	No	Yes	No	No	No	No	No	No		2.93	-5.37	14.66	3.63	465	1663	254	87	507	167	1801	201	402	132	111	3	378	60	201	276
11	Male	52	45	10	Ventilation	ICU	38	ICU	Discharge	Hospital	1st	non-ARDS	29.39	Yes	Yes	No	No	No	No	No	No	Yes	No	No	No	No	No	No		3.26	-5.72	16.71	4.48	445	1645	206	95	577	167	1854	191	416	126	122	2	350	55	227	356
11	Male	52	49	11	Ventilation	ICU	38	non-ICU	Discharge	Hospital	1st	non-ARDS	29.39	Yes	Yes	No	No	No	No	No	No	Yes	No	No	No	No	No	No		3.41	-5.37	14.43	3.9	342	1541	147	105	405	13	1693	60	288	114	103	4	267	39	168	182
11	Male	52	52	12	Ventilation	ICU	38	non-ICU	Discharge	Hospital	1st	non-ARDS	29.39	Yes	Yes	No	No	No	No	No	No	Yes	No	No	No	No	No	No		2.63	-4.66	12.21	3.36	354	1444	173	97	318	6	1809	65	314	109	114	6	300	39	149	209
11	Male	52	54	13	Ventilation	ICU	38	non-ICU	Discharge	Hospital	1st	non-ARDS	29.39	Yes	Yes	No	No	No	No	No	No	Yes	No	No	No	No	No	No		2.63	-4.82	10.47	2.74	354	944	120	125	444	10	1559	58	303	109	112	6	332	39	133	241
11	Male	52	83	14	Ventilation	ICU	38	non-ICU	Discharge	Follow-up	1st	non-ARDS	29.39	Yes	Yes	No	No	No	No	No	No	Yes	No	No	No	No	No	No		3.66	-3.55	1.18	0.5	433	1783	129	79	573	136	1544	49	372	73	165	6	295	54	111	248
12	Female	74	23	0	Ventilation	ICU	26	ICU	Discharge	Hospital	1st	non-ARDS	29.41	No	No	No	No	No	No	No	No	No	No	No	No	No	No			-7.97	-6.66	-1.15	0.39	547	2753	359	169	1207	682	3417	75	543	112	108	54	404	110	212	461
12	Female	74	28	1	Ventilation	ICU	26	ICU	Discharge	Hospital	1st	non-ARDS	29.41	No	No	No	No	No	No	No	No	No	No	No	No	No	No			-7.26	-6.36	-2.4	-0.03	707	5504	618	156	904	571	3182	48	734	112	105	34	472	108	274	691
12	Female	74	30	2	Ventilation	ICU	26	ICU	Discharge	Hospital	1st	non-ARDS	29.41	No	No	No	No	No	No	No	No	No	No	No	No	No	No			-6.33	-6.63	-2.68	-0.11	557	2906	448	86	739	264	2338	47	753	119	105	25	450	83	329	520
12	Female	74	33	3	Ventilation	ICU	26	ICU	Discharge	Hospital	1st	non-ARDS	29.41	No	No	No	No	No	No	No	No	No	No	No	No	No	No			-3.77	-5.49	1.72	0.81	536	2478	299	77	484	81	1577	142	676	106	98	13	427	48	278	207
12	Female	74	35	4	Ventilation	ICU	26	ICU	Discharge	Hospital	1st	non-ARDS	29.41	No	No	No	No	No	No	No	No	No	No	No	No	No	No			-2.57	-4.97	3.95	1.34	400	1495	185	80	544	61	1321	175	740	99	111	31	355	55	246	192
12	Female	74	37	5	Ventilation	ICU	26	ICU	Discharge	Hospital	1st	non-ARDS	29.41	No	No	No	No	No	No	No	No	No	No	No	No	No	No			-0.89	-4.79	4.83	1.31	536	1553	253	116	827	111	1492	104	727	99	135	39	380	80	261	236
12	Female	74	40	6	Ventilation	ICU	26	ICU	Discharge	Hospital	1st	non-ARDS	29.41	No	No	No	No	No	No	No	No	No	No	No	No	No	No			0.12	-4.49	7.88	1.99	416	764	178	116	814	250	2149	186	589	137	131	19	466	77	329	233
12	Female	74	42	7	Ventilation	ICU	26	non-ICU	Discharge	Hospital	1st	non-ARDS	29.41	No	No	No	No	No	No	No	No	No	No	No	No	No	No			0.3	-3.84	7.9	1.75	416	866	190	113	697	268	2314	181	593	137	128	17	466	87	299	271
12	Female	74	44	8	Ventilation	ICU	26	non-ICU	Discharge	Hospital	1st	non-ARDS	29.41	No	No	No	No	No	No	No	No	No	No	No	No	No	No			0.26	-4.03	7.67	1.85	462	1108	209	125	958	354	2754	184	519	143	121	18	417	77	311	280
12	Female	74	47	9	Ventilation	ICU	26	non-ICU	Discharge	Hospital	1st	non-ARDS	29.41	No	No	No	No	No	No	No	No	No	No	No	No	No	No			0.23	-3.61	7.69	1.92	365	910	158	142	893	304	2641	166	518	126	106	14	391	75	246	235
12	Female	74	78	10	Ventilation	ICU	26	non-ICU	Discharge	Follow-up	1st	non-ARDS	29.41	No	No	No	No	No	No	No	No	No	No	No	No	No	No			2.82	-4.08	9.33	0.86	271	990	133	86	318	11	1861	84	158	84	92	10	332	43	260	144
13	Male	71	10	0	Ventilation	ICU	15	ICU	Discharge	Hospital	1st	non-ARDS	28.08	Yes	No	No	No	No	No	No	No	No	No	No	No	No	No	Yes	Periferal arterial vessel disease, urothial carcinoma since 2008	0.4	-7.61	8.72	3.39	848	2937	226	505	2611	259	2724	161	840	146	178	30	494	282	290	576
13	Male	71	15	1	Ventilation	ICU	15	ICU	Discharge	Hospital	1st	non-ARDS	28.08	Yes	No	No	No	No	No	No	No	No	No	No	No	No	No	Yes	Periferal arterial vessel disease, urothial carcinoma since 2008	2.13	-5.71	5.99	2.2	777	3298	297	485	1182	257	2739	153	806	174	104	21	515	234	214	549
13	Male	71	17	2	Ventilation	ICU	15	ICU	Discharge	Hospital	1st	non-ARDS	28.08	Yes	No	No	No	No	No	No	No	No	No	No	No	No	No	Yes	Periferal arterial vessel disease, urothial carcinoma since 2008	2.23	-5.45	5.44	2.05	723	2699	242	354	666	133	2236	167	766	130	90	14	404	155	187	389
13	Male	71	20	3	Ventilation	ICU	15	ICU	Discharge	Hospital	1st	non-ARDS	28.08	Yes	No	No	No	No	No	No	No	No	No	No	No	No	No	Yes	Periferal arterial vessel disease, urothial carcinoma since 2008	2.68	-5.43	7.43	2.42	526	2016	166	146	466	49	1648	82	489	112	92	12	404	120	257	280
13	Male	71	22	4	Ventilation	ICU	15	ICU	Discharge	Hospital	1st	non-ARDS	28.08	Yes	No	No	No	No	No	No	No	No	No	No	No	No	No	Yes	Periferal arterial vessel disease, urothial carcinoma since 2008	3.16	-5.22	8.63	2.59	526	2495	182	798	2610	91	1769	96	612	112	120	18	404	202	214	151
13	Male	71	24	5	Ventilation	ICU	15	non-ICU	Discharge	Hospital	1st	non-ARDS	28.08	Yes	No	No	No	No	No	No	No	No	No	No	No	No	No	Yes	Periferal arterial vessel disease, urothial carcinoma since 2008	2.72	-5.11	9.75	2.98	601	2140	189	1664	2156	112	1962	98	657	130	103	15	515	212	232	380
13	Male	71	27	6	Ventilation	ICU	15	non-ICU	Discharge	Hospital	1st	non-ARDS	28.08	Yes	No	No	No	No	No	No	No	No	No	No	No	No	No	Yes	Periferal arterial vessel disease, urothial carcinoma since 2008	3.03	-4.04	10.63	3.14	574	1575	166	1065	1620	168	2528	242	587	154	126	7	489	180	309	349
13	Male	71	29	7	Ventilation	ICU	15	non-ICU	Discharge	Hospital	1st	non-ARDS	28.08	Yes	No	No	No	No	No	No	No	No	No	No	No	No	No	Yes	Periferal arterial vessel disease, urothial carcinoma since 2008	2.96	-4.42	9.95	2.82	516	1457	160	632	1274	138	2402	240	604	149	123	7	489	165	323	345
14	Female	30	13	0	Ventilation	ICU	43	ICU	Discharge	Hospital	1st	non-ARDS	19.37	No	No	No	No	No	No	No	No	No	No	No	No	No	No		Hypothyreoidism	-3.19	-8.82	5.64	2.48	715	2843	153	300	1122	250	1776	119	615	112	99	83	556	77	172	177
14	Female	30	18	1	Ventilation	ICU	43	ICU	Discharge	Hospital	1st	non-ARDS	19.37	No	No	No	No	No	No	No	No	No	No	No	No	No	No		Hypothyreoidism	-0.88	-6.22	-0.73	1.06	774	3395	187	217	1060	317	2360	184	511	141	85	46	515	58	179	152
14	Female	30	20	2	Ventilation	ICU	43	ICU	Discharge	Hospital	1st	non-ARDS	19.37	No	No	No	No	No	No	No	No	No	No	No	No	No	No		Hypothyreoidism	-0.58	-5.82	0.46	1.41	972	4313	229	233	1743	445	3135	234	592	151	98	61	687	79	196	216
14	Female	30	23	3	Ventilation	ICU	43	ICU	Discharge	Hospital	1st	non-ARDS	19.37	No	No	No	No	No	No	No	No	No	No	No	No	No	No		Hypothyreoidism	-0.15	-5.41	5.02	2.64	557	2034	97	125	1034	84	1492	285	450	92	73	24	272	39	104	121
14	Female	30	25	4	Ventilation	ICU	43	ICU	Discharge	Hospital	1st	non-ARDS	19.37	No	No	No	No	No	No	No	No	No	No	No	No	No	No		Hypothyreoidism	0.19	-5.41	8.07	3.1	455	1469	95	91	573	52	1364	249	497	92	75	32	301	30	112	116
14	Female	30	27	5	Ventilation	ICU	43	ICU	Discharge	Hospital	1st	non-ARDS	19.37	No	No	No	No	No	No	No	No	No	No	No	No	No	No		Hypothyreoidism	0.03	-5.14	8.11	3.22	659	2173	130	102	455	65	1279	351	548	122	86	43	494	35	146	135
14	Female	30	30	6	Ventilation	ICU	43	ICU	Discharge	Hospital	1st	non-ARDS	19.37	No	No	No	No	No	No	No	No	No	No	No	No	No	No		Hypothyreoidism	0.36	-5.01	8.22	3.03	754	2081	156	109	767	213	2257	848	668	188	104	52	784	55	190	57
14	Female	30	32	7	Ventilation	ICU	43	ICU	Discharge	Hospital	1st	non-ARDS	19.37	No	No	No	No	No	No	No	No	No	No	No	No	No	No		Hypothyreoidism	-0.27	-4.91	8.47	3.29	595	1431	143	67	737	231	2009	867	778	143	106	23	597	45	175	104
14	Female	30	34	8	Ventilation	ICU	43	ICU	Discharge	Hospital	1st	non-ARDS	19.37	No	No	No	No	No	No	No	No	No	No	No	No	No	No		Hypothyreoidism	0.39	-4.65	8.57	3.08	579	1128	109	75	660	136	1723	475	719	137	103	51	617	49	172	129
14	Female	30	37	9	Ventilation	ICU	43	ICU	Discharge	Hospital	1st	non-ARDS	19.37	No	No	No	No	No	No	No	No	No	No	No	No	No	No		Hypothyreoidism	0.03	-4.71	7.99	2.82	385	945	70	57	374	78	1268	271	643	78	93	36	241	39	106	86
14	Female	30	39	10	Ventilation	ICU	43	ICU	Discharge	Hospital	1st	non-ARDS	19.37	No	No	No	No	No	No	No	No	No	No	No	No	No	No		Hypothyreoidism	0	-4.37	7.57	2.59	377	1128	77	38	211	71	1150	247	585	78	77	24	162	34	106	63
14	Female	30	41	11	Ventilation	ICU	43	ICU	Discharge	Hospital	1st	non-ARDS	19.37	No	No	No	No	No	No	No	No	No	No	No	No	No	No		Hypothyreoidism	0.15	-4.16	7.39	2.72	342	1107	86	55	274	4	1256	159	454	42	84	134		38	82	39
14	Female	30	44	12	Ventilation	ICU	43	ICU	Discharge	Hospital	1st	non-ARDS	19.37	No	No	No	No	No	No	No	No	No	No	No	No	No	No		Hypothyreoidism	-0.38	-3.37	7.7	2.65	360	961	91	74	444	6	1300	125	424	30	124	92	189	51	144	105
14	Female	30	46	13	Ventilation	ICU	43	ICU	Discharge	Hospital	1st	non-ARDS	19.37	No	No	No	No	No	No	No	No	No	No	No	No	No	No		Hypothyreoidism	-0.47	-3.95	8.34	2.56	388	1150	124	56	337	9	1668	116	341	42	97	61	230	57	123	124
14	Female	30	55	14	Ventilation	ICU	43	non-ICU	Discharge	Hospital	1st	non-ARDS	19.37	No	No	No	No	No	No	No	No	No	No	No	No	No	No		Hypothyreoidism	-0.11	-4.28	11.86	3.33	329	722	120	87	312	9	1822	40	195	62	85	79	230	55	99	89
14	Female	30	58	15	Ventilation	ICU	43	non-ICU	Discharge	Hospital	1st	non-ARDS	19.37	No	No	No	No	No	No	No	No	No	No	No	No	No	No		Hypothyreoidism	0.11	-4.49	12.26	3.21	329	900	124	95	331	6	2037	40	168	62	89	55	230	65	120	112
14	Female	30	60	16	Ventilation	ICU	43	non-ICU	Discharge	Hospital	1st	non-ARDS	19.37	No	No	No	No	No	No	No	No	No	No	No	No	No	No		Hypothyreoidism	-0.06	-4.33	12.15	3.25	354	773	120	121	390	7	2209	45	190	62	92	59	267	70	127	136
14	Female	30	103	17	Ventilation	ICU	43	non-ICU	Discharge	Follow-up	1st	non-ARDS	19.37	No	No	No	No	No	No	No	No	No	No	No	No	No	No		Hypothyreoidism	0.67	-3.3	11.47	2.74	457	687	77	42	279	50	1229	20	441	49	139	74	201	71	110	150
15	Male	69	19	0	Ventilation	ICU	6	ICU	Death	Hospital	1st	ARDS	32.41	No	No	No	No	No	No	No	No	No	No	No	Yes	No	No			-3.3	-4.6	3.18	1.22	415	322	67	1970	1995	255	1648	178	991	136	79	16	301	66	131	161
16	Male	61	38	0	Ventilation	ICU	43	ICU	Death	Hospital	1st	non-ARDS	26.3	No	No	No	No	No	No	No	No	No	No	No	No	No	No			0.27	-2.58	4.75	1.43	587	2446	168	258	1095	220	1719	148	640	144	82	46	535	148	166	200
16	Male	61	43	1	Ventilation	ICU	43	ICU	Death	Hospital	1st	non-ARDS	26.3	No	No	No	No	No	No	No	No	No	No	No	No	No	No			0.54	-1.78	2.04	0.71	606	3066	200	283	1076	282	1912	197	819	203	56	46	515	164	176	219
16	Male	61	45	2	Ventilation	ICU	43	ICU	Death	Hospital	1st	non-ARDS	26.3	No	No	No	No	No	No	No	No	No	No	No	No	No	No			0.47	-1.65	1.7	0.71	224	891	48	167	244	67	1020	684	798	130	86	7	189	43	118	63
16	Male	61	48	3	Ventilation	ICU	43	ICU	Death	Hospital	1st	non-ARDS	26.3	No	No	No	No	No	No	No	No	No	No	No	No	No	No			0.7	-2.05	2.15	0.8	745	2594	237	169	874	125	1541	844	1093	151	88	33	515	176	290	243
16	Male	61	50	4	Ventilation	ICU	43	ICU	Death	Hospital	1st	non-ARDS	26.3	No	No	No	No	No	No	No	No	No	No	No	No	No	No			0.8	-2.52	3.42	1.24	1080	2573	333	144	690	88	1634	1000	1281	195	94	32	642	191	280	234
17	Male	60	22	0	Ventilation	ICU	53	ICU	Discharge	Hospital	1st	ARDS	29.63	No	Yes	No	No	No	No	No	No	Yes	No	No	No	No	No		Obstructive sleep apnea syndrome	-0.52	-2.84	5.51	2.98	1698	3540	467	196	1044	172	2522	361	1527	221	146	46	1037	181	214	437
17	Male	60	27	1	Ventilation	ICU	53	ICU	Discharge	Hospital	1st	ARDS	29.63	No	Yes	No	No	No	No	No	No	Yes	No	No	No	No	No		Obstructive sleep apnea syndrome	-0.01	-3.26	6.13	2.94	547	701	140	716	1314	81	1236	56	1515	99	77	25	404	73	138	178
17	Male	60	29	2	Ventilation	ICU	53	ICU	Discharge	Hospital	1st	ARDS	29.63	No	Yes	No	No	No	No	No	No	Yes	No	No	No	No	No		Obstructive sleep apnea syndrome	0.56	-2.84	6.03	2.83	536	1097	149	739	1028	98	1307	86	1367	112	87	23	494	61	109	209
17	Male	60	32	3	Ventilation	ICU	53	ICU	Discharge	Hospital	1st	ARDS	29.63	No	Yes	No	No	No	No	No	No	Yes	No	No	No	No	No		Obstructive sleep apnea syndrome	-0.02	-3.42	5.39	2.54	515	1067	194	470	714	45	1092	54	908	119	86	35	494	67	118	172
17	Male	60	36	4	Ventilation	ICU	53	ICU	Discharge	Hospital	1st	ARDS	29.63	No	Yes	No	No	No	No	No	No	Yes	No	No	No	No	No		Obstructive sleep apnea syndrome	-0.24	-3.61	6.99	2.91	503	1040	163	250	833	85	1107	52	865	119	74	17	494	44	129	145
17	Male	60	39	5	Ventilation	ICU	53	ICU	Discharge	Hospital	1st	ARDS	29.63	No	Yes	No	No	No	No	No	No	Yes	No	No	No	No	No		Obstructive sleep apnea syndrome	0.39	-3.94	8.41	2.95	452	958	185	301	1616	155	1676	224	859	154	106	21	576	67	153	160
17	Male	60	43	6	Ventilation	ICU	53	ICU	Discharge	Hospital	1st	ARDS	29.63	No	Yes	No	No	No	No	No	No	Yes	No	No	No	No	No		Obstructive sleep apnea syndrome	1.08	-3.71	10.75	3.73	251	520	100	3026	2843	141	1629	181	988	154	102	20	597	71	126	96
17	Male	60	46	7	Ventilation	ICU	53	ICU	Discharge	Hospital	1st	ARDS	29.63	No	Yes	No	No	No	No	No	No	Yes	No	No	No	No	No		Obstructive sleep apnea syndrome	1.3	-3.91	10.32	3.41	306	1086	96	528	1522	168	1703	248	668	132	119	13	442	58	137	95
17	Male	60	48	8	Ventilation	ICU	53	ICU	Discharge	Hospital	1st	ARDS	29.63	No	Yes	No	No	No	No	No	No	Yes	No	No	No	No	No		Obstructive sleep apnea syndrome	2.04	-3.72	11.09	3.55	423	1159	172	1083	3024	348	2478	289	734	154	117	13	466	71	197	115
17	Male	60	50	9	Ventilation	ICU	53	ICU	Discharge	Hospital	1st	ARDS	29.63	No	Yes	No	No	No	No	No	No	Yes	No	No	No	No	No		Obstructive sleep apnea syndrome	2.63	-3.36	12.88	4.06	287	909	174	1315	2217	26	2004	62	594	109	134	28	332	73	171	110
18	Male	60	19	0	Ventilation	ICU	25	ICU	Discharge	Hospital	1st	non-ARDS	29.39	Yes	Yes	No	Yes	No	No	Yes	No	No	Yes	No	No	No	Yes	No	Alcohol abuse	-3.25	-6.11	3.79	0.34	960	1968	300	217	1087	228	1976	89	847	161	165	45	1232	98	241	299
18	Male	60	24	1	Ventilation	ICU	25	ICU	Discharge	Hospital	1st	non-ARDS	29.39	Yes	Yes	No	Yes	No	No	Yes	No	No	Yes	No	No	No	Yes	No	Alcohol abuse	-2.41	-5.44	5.63	1.14	1442	2094	343	355	1539	245	2287	81	721	191	169	89	1426	151	435	563
18	Male	60	26	2	Ventilation	ICU	25	ICU	Discharge	Hospital	1st	non-ARDS	29.39	Yes	Yes	No	Yes	No	No	Yes	No	No	Yes	No	No	No	Yes	No	Alcohol abuse	-1.81	-5.1	6.57	1.48	1464	2030	340	305	1529	211	2280	53	719	183	186	65	1198	156	384	553
18	Male	60	29	3	Ventilation	ICU	25	ICU	Discharge	Hospital	1st	non-ARDS	29.39	Yes	Yes	No	Yes	No	No	Yes	No	No	Yes	No	No	No	Yes	No	Alcohol abuse	-0.69	-4.95	6.58	1.13	1170	1746	306	184	746	100	1648	52	624	151	151	49	855	85	278	358
18	Male	60	31	4	Ventilation	ICU	25	ICU	Discharge	Hospital	1st	non-ARDS	29.39	Yes	Yes	No	Yes	No	No	Yes	No	No	Yes	No	No	No	Yes	No	Alcohol abuse	-0.55	-4.69	6.3	1.14	667	993	234	248	1118	74	1591	62	983	141	165	23	887	96	333	261
18	Male	60	33	5	Ventilation	ICU	25	ICU	Discharge	Hospital	1st	non-ARDS	29.39	Yes	Yes	No	Yes	No	No	Yes	No	No	Yes	No	No	No	Yes	No	Alcohol abuse	-0.13	-4.38	6.45	1.12	667	1058	239	171	661	83	1698	66	701	161	145	30	757	72	412	289
18	Male	60	40	6	Ventilation	ICU	25	non-ICU	Discharge	Hospital	1st	non-ARDS	29.39	Yes	Yes	No	Yes	No	No	Yes	No	No	Yes	No	No	No	Yes	No	Alcohol abuse	0.11	-4.48	6.35	1.02	777	910	145	120	402	121	1749	76	629	137	152	13	675	70	263	227
18	Male	60	43	7	Ventilation	ICU	25	non-ICU	Discharge	Hospital	1st	non-ARDS	29.39	Yes	Yes	No	Yes	No	No	Yes	No	No	Yes	No	No	No	Yes	No	Alcohol abuse	0.23	-5.12	5.65	0.71	516	657	104	106	355	100	1689	74	507	126	134	10	597	65	236	207
18	Male	60	45	8	Ventilation	ICU	25	non-ICU	Discharge	Hospital	1st	non-ARDS	29.39	Yes	Yes	No	Yes	No	No	Yes	No	No	Yes	No	No	No	Yes	No	Alcohol abuse	-0.29	-5.23	5.49	0.94	498	781	102	84	281	95	1775	68	520	119	131	8	576	61	234	207
18	Male	60	47	9	Ventilation	ICU	25	non-ICU	Discharge	Hospital	1st	non-ARDS	29.39	Yes	Yes	No	Yes	No	No	Yes	No	No	Yes	No	No	No	Yes	No	Alcohol abuse	-0.16	-5.41	5.15	0.81	595	667	111	82	266	84	1854	67	516	132	127	8	627	74	242	220
18	Male	60	81	10	Ventilation	ICU	25	non-ICU	Discharge	Follow-up	1st	non-ARDS	29.39	Yes	Yes	No	Yes	No	No	Yes	No	No	Yes	No	No	No	Yes	No	Alcohol abuse	0.29	-3.5	-1.99	-0.82	584	888	104	53	197	65	1153	13	490	66	252	22	349	57	152	230
19	Male	73	35	0	Ventilation	ICU	38	ICU	Discharge	Hospital	1st	non-ARDS	23.4	Yes	Yes	Yes	No	No	No	No	No	No	Yes	No	Yes	No	No	Stopped		-0.47	-2.88	3.26	1.56	557	2355	306	176	552	124	1392	88	368	141	66	14	404	79	149	242
19	Male	73	40	1	Ventilation	ICU	38	ICU	Discharge	Hospital	1st	non-ARDS	23.4	Yes	Yes	Yes	No	No	No	No	No	No	Yes	No	Yes	No	No	Stopped		0.25	-3.2	11.7	4.12	509	1701	267	127	346	77	1264	78	318	141	86	9	380	75	138	216
19	Male	73	42	2	Ventilation	ICU	38	ICU	Discharge	Hospital	1st	non-ARDS	23.4	Yes	Yes	Yes	No	No	No	No	No	No	Yes	No	Yes	No	No	Stopped		0.61	-3.12	13.31	4.47	642	2157	303	127	422	92	1364	78	357	136	89	8	404	86	149	275
19	Male	73	45	3	Ventilation	ICU	38	ICU	Discharge	Hospital	1st	non-ARDS	23.4	Yes	Yes	Yes	No	No	No	No	No	No	Yes	No	Yes	No	No	Stopped		0.48	-3.26	13.71	4.34	400	1090	170	109	224	43	1027	59	298	106	86	8	301	55	104	129
19	Male	73	47	4	Ventilation	ICU	38	non-ICU	Discharge	Hospital	1st	non-ARDS	23.4	Yes	Yes	Yes	No	No	No	No	No	No	Yes	No	Yes	No	No	Stopped		0.76	-3.4	13.56	4.27	385	1021	166	111	286	46	1136	56	286	112	71	5	301	53	104	110
19	Male	73	49	5	Ventilation	ICU	38	non-ICU	Discharge	Hospital	1st	non-ARDS	23.4	Yes	Yes	Yes	No	No	No	No	No	No	Yes	No	Yes	No	No	Stopped		0.83	-3.43	12.86	4.04	296	496	116	99	224	38	947	59	275	99	71	7	241	45	83	85
19	Male	73	52	6	Ventilation	ICU	38	non-ICU	Discharge	Hospital	1st	non-ARDS	23.4	Yes	Yes	Yes	No	No	No	No	No	No	Yes	No	Yes	No	No	Stopped		0.76	-3.67	12.3	3.78	306	785	124	112	271	74	1656	189	349	149	103	4	364	59	101	86
19	Male	73	90	7	Ventilation	ICU	38	non-ICU	Discharge	Follow-up	1st	non-ARDS	23.4	Yes	Yes	Yes	No	No	No	No	No	No	Yes	No	Yes	No	No	Stopped		1.28	-3.08	8.31	2.46	236	917	120	136	456	3	1687	52	384	103	122	6	284	64	42	74
20	Male	51	28	0	Ventilation	ICU	30	ICU	Death	Hospital	1st	non-ARDS	32.56	Yes	No	No	No	No	No	No	No				No	No	Yes	Stopped		-0.88	-1.57	7.25	2.09	1875	1814	367	642	798	1622	3409	144	931	138	111	31	651	141	190	256
20	Male	51	33	1	Ventilation	ICU	30	ICU	Death	Hospital	1st	non-ARDS	32.56	Yes	No	No	No	No	No	No	No				No	No	Yes	Stopped		-0.32	-1.61	8.52	2.1	429	657	132	5024	1392	354	1762	634	1104	125	87	27	494	67	127	94
20	Male	51	35	2	Ventilation	ICU	30	ICU	Death	Hospital	1st	non-ARDS	32.56	Yes	No	No	No	No	No	No	No				No	No	Yes	Stopped		-1.15	-1.29	7	1.11	492	432	140	3309	1807	237	1350	485	924	109	90	58	614	92	149	167
20	Male	51	38	3	Ventilation	ICU	30	ICU	Death	Hospital	1st	non-ARDS	32.56	Yes	No	No	No	No	No	No	No				No	No	Yes	Stopped		-0.18	-2.09	8.66	2	715	757	163	5229	2520	235	1520	441	1142	191	160	197	1205	173	142	117
21	Female	71	18	0	Ventilation	ICU	14	ICU	Discharge	Hospital	1st	ARDS	31.58	No	No	No	No	No	No	No	No	No	Yes	Yes	No	No	No	Stopped		-1.53	-4.93	13.66	4.92	567	2441	288	219	1130	429	2500	157	831	156	101	23	494	138	160	245
21	Female	71	28	1	Ventilation	ICU	14	non-ICU	Discharge	Hospital	1st	ARDS	31.58	No	No	No	No	No	No	No	No	No	Yes	Yes	No	No	No	Stopped		-1.38	-5.7	13	4.62	547	2191	203	162	818	108	2091	83	701	106	99	12	427	101	179	254
21	Female	71	66	2	Ventilation	ICU	14	non-ICU	Discharge	Follow-up	1st	ARDS	31.58	No	No	No	No	No	No	No	No	No	Yes	Yes	No	No	No	Stopped		0.63	-5.47	15.01	4.04	216	334	176	167	473	5	1680	75	307	157	133	13	632	60	155	112
22	Male	59	28	0	Ventilation	ICU	21	ICU	Death	Hospital	1st	non-ARDS	27.36	No	Yes	Yes	No	No	No	No	No	No	No	No	Yes	No	No	Stopped	Anemia	2.47	-2.35	4.33	2.02	752	1166	208	912	1677	505	2244	499	1657	170	115	48	714	113	187	120
23	Male	65	13	0	Ventilation	ICU	14	ICU	Death	Hospital	1st	ARDS	29.09	No	No	No	No	No	No	No	No	No	No	No	Yes	No	Yes	Stopped		-13.75	-5.36	0.16	1.21	547	589	121	558	1190	449	2500	179	560	161	93	105	472	162	261	210
23	Male	65	15	1	Ventilation	ICU	14	ICU	Death	Hospital	1st	ARDS	29.09	No	No	No	No	No	No	No	No	No	No	No	Yes	No	Yes	Stopped		-10.78	-4.22	0.54	0.51	596	695	145	1210	1004	232	2062	199	692	165	107	16	633	168	241	329
23	Male	65	18	2	Ventilation	ICU	14	ICU	Death	Hospital	1st	ARDS	29.09	No	No	No	No	No	No	No	No	No	No	No	Yes	No	Yes	Stopped		-7.69	-4.45	1.89	1.65	650	1112	187	481	560	230	1676	97	518	136	86	14	301	92	187	184
23	Male	65	20	3	Ventilation	ICU	14	ICU	Death	Hospital	1st	ARDS	29.09	No	No	No	No	No	No	No	No	No	No	No	Yes	No	Yes	Stopped		-5.33	-4.68	1.6	1.17	699	983	189	865	699	201	1719	105	646	136	103	15	427	152	232	180
23	Male	65	22	4	Ventilation	ICU	14	ICU	Death	Hospital	1st	ARDS	29.09	No	No	No	No	No	No	No	No	No	No	No	Yes	No	Yes	Stopped		-4.03	-4.43	1.98	1.76	474	428	107	864	764	179	1478	168	838	130	115	49	427	147	166	147
23	Male	65	25	5	Ventilation	ICU	14	ICU	Death	Hospital	1st	ARDS	29.09	No	No	No	No	No	No	No	No	No	No	No	Yes	No	Yes	Stopped		-3.29	-4.03	0.01	0.91	325	230	60	1243	1706	157	1828	744	1161	169	227	27	851	234	192	129
24	Male	61	12	0	No ventilation	ICU	31	ICU	Discharge	Hospital	1st	non-ARDS	31.46	Yes	Yes	No	No	Yes	No	No	No	No	No	No	No	No	No	Stopped	Autonomal hyperparathyreoidism, bipolar-I disorder	-20.07	-10.03	2.57	1.17	723	1468	166	541	2263	273	3074	121	742	165	133	45	515	107	201	392
24	Male	61	14	1	No ventilation	ICU	31	ICU	Discharge	Hospital	1st	non-ARDS	31.46	Yes	Yes	No	No	Yes	No	No	No	No	No	No	No	No	No	Stopped	Autonomal hyperparathyreoidism, bipolar-I disorder	-15.25	-6.73	-2.86	0.08	894	1667	219	789	2363	387	3480	116	739	201	126	41	740	114	268	619
24	Male	61	17	2	No ventilation	ICU	31	ICU	Discharge	Hospital	1st	non-ARDS	31.46	Yes	Yes	No	No	Yes	No	No	No	No	No	No	No	No	No	Stopped	Autonomal hyperparathyreoidism, bipolar-I disorder	-10.66	-4.49	-1.72	0.41	774	1398	196	490	709	145	2456	94	594	151	116	30	504	71	184	480
24	Male	61	19	3	No ventilation	ICU	31	ICU	Discharge	Hospital	1st	non-ARDS	31.46	Yes	Yes	No	No	Yes	No	No	No	No	No	No	No	No	No	Stopped	Autonomal hyperparathyreoidism, bipolar-I disorder	-8.46	-4.22	0.48	0.85	891	2134	252	365	680	201	3043	86	648	195	131	37	669	89	251	589
24	Male	61	21	4	No ventilation	ICU	31	ICU	Discharge	Hospital	1st	non-ARDS	31.46	Yes	Yes	No	No	Yes	No	No	No	No	No	No	No	No	No	Stopped	Autonomal hyperparathyreoidism, bipolar-I disorder	-6.53	-3.99	1.95	0.97	841	2071	234	309	732	163	2761	128	632	179	94	57	669	56	209	245
24	Male	61	24	5	No ventilation	ICU	31	ICU	Discharge	Hospital	1st	non-ARDS	31.46	Yes	Yes	No	No	Yes	No	No	No	No	No	No	No	No	No	Stopped	Autonomal hyperparathyreoidism, bipolar-I disorder	-4.66	-4.05	3.77	1.29	549	889	205	147	455	144	3005	257	619	179	105	18	597	63	229	270
24	Male	61	26	6	No ventilation	ICU	31	ICU	Discharge	Hospital	1st	non-ARDS	31.46	Yes	Yes	No	No	Yes	No	No	No	No	No	No	No	No	No	Stopped	Autonomal hyperparathyreoidism, bipolar-I disorder	-4.56	-4.04	3.07	0.99	491	948	165	126	402	140	2729	184	581	164	113	12	566	67	231	265
24	Male	61	28	7	No ventilation	ICU	31	ICU	Discharge	Hospital	1st	non-ARDS	31.46	Yes	Yes	No	No	Yes	No	No	No	No	No	No	No	No	No	Stopped	Autonomal hyperparathyreoidism, bipolar-I disorder	-4.13	-4.15	3.23	1.08	641	1410	193	121	383	132	2635	224	594	192	100	11	617	74	240	238
24	Male	61	31	8	No ventilation	ICU	31	ICU	Discharge	Hospital	1st	non-ARDS	31.46	Yes	Yes	No	No	Yes	No	No	No	No	No	No	No	No	No	Stopped	Autonomal hyperparathyreoidism, bipolar-I disorder	-4.08	-4.13	2.73	0.9	528	979	154	178	660	143	2251	177	596	164	96	12	466	69	210	188
24	Male	61	35	9	No ventilation	ICU	31	ICU	Discharge	Hospital	1st	non-ARDS	31.46	Yes	Yes	No	No	Yes	No	No	No	No	No	No	No	No	No	Stopped	Autonomal hyperparathyreoidism, bipolar-I disorder	-3.35	-4.36	4.71	1.34	329	226	129	415	1310	11	1939	68	202	103	101	24	361	65	120	119
24	Male	61	42	10	No ventilation	ICU	31	non-ICU	Discharge	Hospital	1st	non-ARDS	31.46	Yes	Yes	No	No	Yes	No	No	No	No	No	No	No	No	No	Stopped	Autonomal hyperparathyreoidism, bipolar-I disorder	-1.82	-4.08	3.39	0.31	236		77	567	1630	9	1502	55	141	70	63	29		40	56	66
24	Male	61	47	11	No ventilation	ICU	31	non-ICU	Discharge	Hospital	1st	non-ARDS	31.46	Yes	Yes	No	No	Yes	No	No	No	No	No	No	No	No	No	Stopped	Autonomal hyperparathyreoidism, bipolar-I disorder	-1.07	-4.18	1.11	-0.24	254		95	440	904	5	1668	57	214	84	79	26	267	33	82	81
24	Male	61	52	12	No ventilation	ICU	31	non-ICU	Discharge	Hospital	1st	non-ARDS	31.46	Yes	Yes	No	No	Yes	No	No	No	No	No	No	No	No	No	Stopped	Autonomal hyperparathyreoidism, bipolar-I disorder	-0.38	-4.52	0.06	-0.49	194	184	86	266	684	3	1700	40	212	84	82	15	267	32	99	62
25	Male	50	19	0	Ventilation	ICU	20	ICU	Discharge	Hospital	1st	non-ARDS	24.84	No	No	No	No	No	No	No	No	No	No	No	Yes	No	Yes			-6.32	-4.02	3.49	2.11	1653	4317	235	1181	1742	371	2829	154	660	136	87	26	614	186	146	379
25	Male	50	21	1	Ventilation	ICU	20	ICU	Discharge	Hospital	1st	non-ARDS	24.84	No	No	No	No	No	No	No	No	No	No	No	Yes	No	Yes			-4.47	-3.54	4.08	2.01	835	1936	180	539	440	135	1463	357	565	99	90	9	380	74	118	178
25	Male	50	24	2	Ventilation	ICU	20	ICU	Discharge	Hospital	1st	non-ARDS	24.84	No	No	No	No	No	No	No	No	No	No	No	Yes	No	Yes			-2.87	-3.38	4.89	2.04	1337	2828	263	473	889	135	1541	204	468	99	105	14	287	50	160	87
25	Male	50	26	3	Ventilation	ICU	20	ICU	Discharge	Hospital	1st	non-ARDS	24.84	No	No	No	No	No	No	No	No	No	No	No	Yes	No	Yes			-2.04	-3.28	5.04	1.99	1085	2296	256	203	666	132	1350	146	346	92	93	12	301	43	176	316
26	Male	61	33	0	Ventilation	ICU	17	non-ICU	Discharge	Hospital	1st	non-ARDS	19.52	Yes	No	No	No	No	No	No	No	No	No	No	No	No	No	No		0.14	-3.89	3.13	1.99	492	603	84	118	578	109	1691	37	348	125	81	17	355	105	209	349
26	Male	61	33	1	Ventilation	ICU	17	non-ICU	Discharge	Hospital	1st	non-ARDS	19.52	Yes	No	No	No	No	No	No	No	No	No	No	No	No	No	No		-0.05	-3.95	3	2	515	546	90	125	622	117	1762	39	360	141	87	10	355	107	213	367
26	Male	61	36	2	Ventilation	ICU	17	non-ICU	Discharge	Hospital	1st	non-ARDS	19.52	Yes	No	No	No	No	No	No	No	No	No	No	No	No	No	No		0.04	-4.28	2.97	2.07	415	428	52	109	576	80	1293	25	252	112	76	7	301	66	149	176
26	Male	61	74	3	Ventilation	ICU	17	non-ICU	Discharge	Follow-up	1st	non-ARDS	19.52	Yes	No	No	No	No	No	No	No	No	No	No	No	No	No	No		1.57	-4.95	-2.04	0.12	316	449	67	101	478	7	1725	29	338	129	100	4	361	94	203	144
27	Male	77	3	0	No ventilation	non-ICU		non-ICU	Discharge	Hospital	1st	non-ARDS	27.46	Yes	No	Yes	No	No	No	No	No	No	No	No			No	No	Myastenia gravis	0.77	-11.41	25.61	8.24	949	1232	196	1409	2211	195	2316	303	651	414	166	45	669	196	234	145
27	Male	77	7	1	No ventilation	non-ICU		non-ICU	Discharge	Hospital	1st	non-ARDS	27.46	Yes	No	Yes	No	No	No	No	No	No	No	No			No	No	Myastenia gravis	1.26	-10.97	21.78	7.15	1165	1740	284	2160	5563	364	3322	338	847	970	249	36	933	249	246	340
27	Male	77	10	2	No ventilation	non-ICU		non-ICU	Discharge	Hospital	1st	non-ARDS	27.46	Yes	No	Yes	No	No	No	No	No	No	No	No			No	No	Myastenia gravis	1.21	-9.59	16.87	5.5	1032	1503	246	1650	4491	577	3882	1019	778	1312	177	27	818	188	387	416
27	Male	78	48	3	No ventilation	non-ICU		non-ICU	Discharge	Follow-up	1st	non-ARDS	27.46	Yes	No	Yes	No	No	No	No	No	No	No	No			No	No	Myastenia gravis	0.99	-2.13	4.56	1.82	335	582	114	191	576	5	1848	342	378	109	96	8	332	66	227	107
28	Male	50	19	0	Ventilation	non-ICU		non-ICU	Discharge	Hospital	1st	non-ARDS	19.47	No	No	No	No	No	No	No	No	No	No	No	No	No	No	No	Chronic cough since 2018, alcoholabusus	-18.74	-14.74	13.54	4.74	400	752	130	102	1150	132	1250	45	649	92	63	8	328	220	138	144
28	Male	50	23	1	Ventilation	non-ICU		non-ICU	Discharge	Hospital	1st	non-ARDS	19.47	No	No	No	No	No	No	No	No	No	No	No	No	No	No	No	Chronic cough since 2018, alcoholabusus	-10.45	-10.31	6.43	2.98	415	328	112	180	887	110	1321	53	577	92	82	9	301	141	163	172
28	Male	50	64	2	Ventilation	non-ICU		non-ICU	Discharge	Follow-up	1st	non-ARDS	19.47	No	No	No	No	No	No	No	No	No	No	No	No	No	No	No	Chronic cough since 2018, alcoholabusus	-1.3	-7.39	9.72	3.33	316	168	91	72	268	4	1642	26	416	91	88	6	300	74	211	213
29	Female	18	8	0	Ventilation	non-ICU		non-ICU	Discharge	Hospital	1st	non-ARDS	36.25	No	No	No	No	No	No	No	No	No	No	No	No	No	No	No		-1.93	-6.44	20.73	6.41	455	1054	161	88	746	104	1499	101	545	141	96	20	427	273	131	186
30	Male	58	17	0	Ventilation	ICU	11	ICU	Death	Hospital	1st	non-ARDS	33.6	Yes	No	No	No	No	No	No	No	No	No	No	No	No	Yes	Stopped	Obstructive sleep apnea syndrome	-2.55	-3.91	0.06	0.6	415	1198	174	74	308	458	2456	85	666	177	79	7	427	50	199	104
30	Male	58	19	1	Ventilation	ICU	11	ICU	Death	Hospital	1st	non-ARDS	33.6	Yes	No	No	No	No	No	No	No	No	No	No	No	No	Yes	Stopped	Obstructive sleep apnea syndrome	-1.67	-3.76	3.87	2	562	1510	237	86	449	509	2500	60	646	220	86	19	633	62	288	131
30	Male	58	22	2	Ventilation	ICU	11	ICU	Death	Hospital	1st	non-ARDS	33.6	Yes	No	No	No	No	No	No	No	No	No	No	No	No	Yes	Stopped	Obstructive sleep apnea syndrome	-0.43	-3.06	4.02	2.63	646	896	247	106	649	644	3238	172	628	352	133	11	1075	105	274	170
30	Male	58	24	3	Ventilation	ICU	11	ICU	Death	Hospital	1st	non-ARDS	33.6	Yes	No	No	No	No	No	No	No	No	No	No	No	No	Yes	Stopped	Obstructive sleep apnea syndrome	0.59	-2.7	3.7	2.7	725	832	267	112	778	834	3844	191	615	350	142	10	1111	130	265	206
31	Male	46	9	0	Ventilation	non-ICU		non-ICU	Discharge	Hospital	1st	non-ARDS	33.08	Yes	Yes						No	No	Yes	No	No	No		No		-8.63	-9.94	17.09	3.75	738	2462	258	137	1081	143	2295	71	604	161	96	14	472	142	220	314
31	Male	46	11	1	Ventilation	non-ICU		non-ICU	Discharge	Hospital	1st	non-ARDS	33.08	Yes	Yes						No	No	Yes	No	No	No		No		-8.46	-8.99	18.22	5.52	675	2197	290	180	1262	158	2222	63	595	170	87	18	515	123	196	292
31	Male	46	52	2	Ventilation	non-ICU		non-ICU	Discharge	Follow-up	1st	non-ARDS	33.08	Yes	Yes						No	No	Yes	No	No	No		No		0.09	-2.79	3.43	0.15	287	506	146	86	415	8	1680	33	136	103	88	8	300	63	171	61
32	Male	66	16	0	Ventilation	non-ICU		non-ICU	Discharge	Hospital	1st	non-ARDS	22.72	No	No	No	No	No	No	Yes	No	No	No	No	No	No	No	No		-3.63	-7.65	2.15	1.31	431	1200	117	298	2617	282	2453	655	645	169	113	9	512	107	214	190
32	Male	66	18	1	Ventilation	non-ICU		non-ICU	Discharge	Hospital	1st	non-ARDS	22.72	No	No	No	No	No	No	Yes	No	No	No	No	No	No	No	No		-2.11	-6.02	0.81	1.03	465	1587	119	262	1820	350	2515	625	520	190	115	8	555	78	227	214
32	Male	66	20	2	Ventilation	non-ICU		non-ICU	Discharge	Hospital	1st	non-ARDS	22.72	No	No	No	No	No	No	Yes	No	No	No	No	No	No	No	No		-1.43	-4.7	1.01	1.4	393	1570	98	168	861	295	2276	423	339	179	96	5	442	61	204	165
32	Male	66	23	3	Ventilation	non-ICU		non-ICU	Discharge	Hospital	1st	non-ARDS	22.72	No	No	No	No	No	No	Yes	No	No	No	No	No	No	No	No		-0.82	-4.67	2.04	1.34	369	357	89	129	549	220	2047	414	329	179	101	5	442	57	192	157
32	Male	66	54	4	Ventilation	non-ICU		non-ICU	Discharge	Follow-up	1st	non-ARDS	22.72	No	No	No	No	No	No	Yes	No	No	No	No	No	No	No	No		0.59	-4.95	5.74	1.2	342	343	82	70	182	6	1591	41	155	97	84	5	230	59	190	187
33	Male	67	15	0	Ventilation	ICU	18	ICU	Discharge	Hospital	1st	non-ARDS	29.06	No	No	No	Yes	No	No	No	No				Yes	No	No			-12.81	-6.62	-7.55	-2.11	329	506	104	360	2650	60	1757	678	677	119	111	15	389	59	120	44
33	Male	67	17	1	Ventilation	ICU	18	ICU	Discharge	Hospital	1st	non-ARDS	29.06	No	No	No	Yes	No	No	No	No				Yes	No	No			-10.99	-6	-5.17	-1.36	168	294	112	204	400	25	1300	1635	656	103	90	9	166	18	77	17
33	Male	67	20	2	Ventilation	ICU	18	ICU	Discharge	Hospital	1st	non-ARDS	29.06	No	No	No	Yes	No	No	No	No				Yes	No	No			-8	-4.63	-0.6	0.19	236	250	104	373	769	58	1224	251	544	87	95	17	189	26	67	34
33	Male	67	22	3	Ventilation	ICU	18	ICU	Discharge	Hospital	1st	non-ARDS	29.06	No	No	No	Yes	No	No	No	No				Yes	No	No			-6.08	-4.48	-0.75	-0.28	271	369	99	368	943	100	1363	121	545	97	90	22	166	37	93	38
33	Male	67	24	4	Ventilation	ICU	18	ICU	Discharge	Hospital	1st	non-ARDS	29.06	No	No	No	Yes	No	No	No	No				Yes	No	No			-5.41	-4.27	-0.39	0.12	437	651	131	259	1936	346	1505	60	807	79	156	33	312	56	65	69
33	Male	67	27	5	Ventilation	ICU	18	ICU	Discharge	Hospital	1st	non-ARDS	29.06	No	No	No	Yes	No	No	No	No				Yes	No	No			-4.48	-4.44	-1.52	-0.37	289	308	61	114	672	43	1003	40	404	57	131	18	250	17	54	33
33	Male	67	29	6	Ventilation	ICU	18	ICU	Discharge	Hospital	1st	non-ARDS	29.06	No	No	No	Yes	No	No	No	No				Yes	No	No			-3.89	-4.84	-1.84	-0.32	367	412	89	290	1426	77	1706	48	684	75	143	29	338	29	85	57
34	Male	59	23	0	Ventilation	ICU	8	ICU	Discharge	Hospital	1st	non-ARDS	20.68	Yes	No	No	Yes	No	No	No	No	No	No	No	Yes	No	No	Stopped		-20.38	-8.75	10.12	2.52	137	250	116	192	1332	10	1224	146	1053	103	123	8	267	33	95	38
34	Male	59	25	1	Ventilation	ICU	8	ICU	Discharge	Hospital	1st	non-ARDS	20.68	Yes	No	No	Yes	No	No	No	No	No	No	No	Yes	No	No	Stopped		-16.68	-7.32	7.88	2.06	329	464	230	614	5712	29	1783	74	1100	169	220	39	536	123	163	151
35	Male	81	20	0	Ventilation	non-ICU		non-ICU	Discharge	Hospital	2nd	non-ARDS	22.13	No	Yes	Yes	No	No	No	No	No	No	Yes	No	Yes	No	No	No		3.37	-3.36	3.44	0.54	404	421	69	503	357	152	1297	84	798	78	155	20	297	32	134	142
35	Male	81	23	1	Ventilation	non-ICU		non-ICU	Discharge	Hospital	2nd	non-ARDS	22.13	No	Yes	Yes	No	No	No	No	No	No	Yes	No	Yes	No	No	No		3.48	-3.57	5.37	0.84	411	859	64	569	587	121	1330	42	487	80	151	16	278	21	98	189
36	Female	36	14	0	Ventilation	non-ICU		non-ICU	Discharge	Hospital	2nd	non-ARDS	25.06	No	No	No	No	No	No	No	No	No	No	No	Yes	No	No	Stopped		-6.2	-5.99	6.78	0.09	272	397	64	26	298	40	497	95	429	63	126	19	147	89	62	67
36	Female	36	16	1	Ventilation	non-ICU		non-ICU	Discharge	Hospital	2nd	non-ARDS	25.06	No	No	No	No	No	No	No	No	No	No	No	Yes	No	No	Stopped		-5.54	-5.38	4.4	0.16	520	1028	80	58	681	83	734	94	648	68	142	18	211	82	85	91
36	Female	36	18	2	Ventilation	non-ICU		non-ICU	Discharge	Hospital	2nd	non-ARDS	25.06	No	No	No	No	No	No	No	No	No	No	No	Yes	No	No	Stopped		-2.92	-4.16	2.27	0.07	473	775	119	50	382	72	809	126	503	76	129	12	240	68	86	102
36	Female	36	50	3	Ventilation	non-ICU		non-ICU	Discharge	Follow-up	2nd	non-ARDS	25.06	No	No	No	No	No	No	No	No	No	No	No	Yes	No	No	Stopped		2.68	-2.84	2.04	-0.1	583	1010	94	34	178	38	653	137	396	63	118	23	179	41	72	92
36	Female	36	147	4	Ventilation	non-ICU		non-ICU	Discharge	Follow-up	2nd	non-ARDS	25.06	No	No	No	No	No	No	No	No	No	No	No	Yes	No	No	Stopped		4.28	-2.14	0.84	-0.04
37	Female	33	13	0		non-ICU		non-ICU	Discharge	Hospital	2nd	non-ARDS	28.84	No	No	No	No	No	No	No	No	No	No	No	Yes	Yes	Yes	No		-3.38	-7.26	11.56	2.98	294	863	116	69	426	40	815	47	572	64	138	8	169	63	56	97
37	Female	33	15	1		non-ICU		non-ICU	Discharge	Hospital	2nd	non-ARDS	28.84	No	No	No	No	No	No	No	No	No	No	No	Yes	Yes	Yes	No		-0.24	-6.68	11.87	3.29	327	890	111	44	247	37	976	29	578	65	136	10	190	49	73	124
37	Female	33	16	2		non-ICU		non-ICU	Discharge	Hospital	2nd	non-ARDS	28.84	No	No	No	No	No	No	No	No	No	No	No	Yes	Yes	Yes	No		-0.04	-7.18	11.9	3.87	362	855	139	56	233	38	994	25	658	75	142	13	250	62	85	156
38	Male	51	20	0	Ventilation	non-ICU		non-ICU	Discharge	Hospital	2nd	non-ARDS	26.51	No	No	No	No	Yes	No	No	No	No	No	No	Yes	No	No	No		-14.52	-9.33	19.52	5.68	558	1131	154	281	427	128	1235	77	725	72	146	16	188	70	204	115
38	Male	51	113	1	Ventilation	non-ICU		non-ICU	Discharge	Follow-up	2nd	non-ARDS	26.51	No	No	No	No	Yes	No	No	No	No	No	No	Yes	No	No	No		6.61	-0.19	-3.23	-0.91
40	Male	44	11	0	Ventilation	ICU	15	ICU	Discharge	Hospital	2nd	non-ARDS	34.72	No	No	No	No	No	No	No	No	No	No	No	Yes	No	No	No		-8.48	-4.48	8.98	1.96	512	1033	238	175	369	72	805	142	802	94	140	10	307	87	88	70
40	Male	44	13	1	Ventilation	ICU	15	ICU	Discharge	Hospital	2nd	non-ARDS	34.72	No	No	No	No	No	No	No	No	No	No	No	Yes	No	No	No		-4.89	-4.01	11.04	2.95	341	720	178	58	250	70	698	89	577	72	133	8	220	50	68	78
40	Male	44	15	2	Ventilation	ICU	15	ICU	Discharge	Hospital	2nd	non-ARDS	34.72	No	No	No	No	No	No	No	No	No	No	No	Yes	No	No	No		-3.57	-4.08	10.68	2.69	318	672	137	38	260	54	592	58	494	69	119	7	204	48	73	56
40	Male	44	18	3	Ventilation	ICU	15	ICU	Discharge	Hospital	2nd	non-ARDS	34.72	No	No	No	No	No	No	No	No	No	No	No	Yes	No	No	No		-1.23	-3.89	12.26	2.46	499	1269	278	58	280	93	759	46	528	73	155	9	258	82	67	109
40	Male	44	20	4	Ventilation	ICU	15	ICU	Discharge	Hospital	2nd	non-ARDS	34.72	No	No	No	No	No	No	No	No	No	No	No	Yes	No	No	No		0.05	-3.14	15.3	3.34	483	970	260	37	150	69	659	53	503	69	153	8	243	77	78	102
40	Male	44	22	5	Ventilation	ICU	15	non-ICU	Discharge	Hospital	2nd	non-ARDS	34.72	No	No	No	No	No	No	No	No	No	No	No	Yes	No	No	No		0.51	-3.61	17.22	3.97	306	514	131	33	134	41	554	35	426	55	140	6	196	52	63	73
40	Male	44	25	6	Ventilation	ICU	15	non-ICU	Discharge	Hospital	2nd	non-ARDS	34.72	No	No	No	No	No	No	No	No	No	No	No	Yes	No	No	No		1.02	-3.37	19.69	4.48	356	579	159	54	145	63	915	38	390	68	169	8	236	69	83	122
40	Male	44	29	7	Ventilation	ICU	15	non-ICU	Discharge	Hospital	2nd	non-ARDS	34.72	No	No	No	No	No	No	No	No	No	No	No	Yes	No	No	No		1.13	-2.74	20.03	4.17	314	560	121	62	87	54	966	33	358	57	139	8	212	72	67	102
41	Female	63	14	0	Ventilation	ICU	58	ICU	Discharge	Hospital	2nd	ARDS	22.16	No	No	No	No	No	No	No	No	No	No	No	No	No	No		Anxiety (for which treatment is received)	-5.39	-8.23	8.62	2.06	237	262	61	554	747	270	839	55	984	60	88	8	188	39	60	46
41	Female	63	16	1	Ventilation	ICU	58	ICU	Discharge	Hospital	2nd	ARDS	22.16	No	No	No	No	No	No	No	No	No	No	No	No	No	No		Anxiety (for which treatment is received)	-4.44	-7.45	7.16	2.23	330	747	96	120	361	231	845	41	931	57	102	9	188	42	83	48
41	Female	63	19	2	Ventilation	ICU	58	ICU	Discharge	Hospital	2nd	ARDS	22.16	No	No	No	No	No	No	No	No	No	No	No	No	No	No		Anxiety (for which treatment is received)	-0.39	-5.82	1.92	1.01	276	395	83	226	1316	103	771	307	1160	57	148	13	279	78	75	63
41	Female	63	21	3	Ventilation	ICU	58	ICU	Discharge	Hospital	2nd	ARDS	22.16	No	No	No	No	No	No	No	No	No	No	No	No	No	No		Anxiety (for which treatment is received)	0.3	-5.45	0.84	0.59	267	428	63	97	549	96	627	189	905	47	135	9	179	56	90	68
41	Female	63	23	4	Ventilation	ICU	58	ICU	Discharge	Hospital	2nd	ARDS	22.16	No	No	No	No	No	No	No	No	No	No	No	No	No	No		Anxiety (for which treatment is received)	0.54	-5.19	1.55	0.49	318	312	74	167	674	72	716	123	1129	57	138	11	279	69	86	78
41	Female	63	26	5	Ventilation	ICU	58	ICU	Discharge	Hospital	2nd	ARDS	22.16	No	No	No	No	No	No	No	No	No	No	No	No	No	No		Anxiety (for which treatment is received)	0.56	-3.87	0.99	0.13	489	391	86	144	726	192	950	143	969	65	156	11	220	76	115	117
42	Female	41	10	0	Ventilation	ICU	7	ICU	Discharge	Hospital	2nd	non-ARDS	29.4	No	No	No	No	No	No	No	No	No	No	No	No	No	Yes			-8.63	1.74	1.92	2.74	237	626	45	58	1697	163	710	41	457	45	63	7	123	215	50	41
42	Female	41	12	1	Ventilation	ICU	7	ICU	Discharge	Hospital	2nd	non-ARDS	29.4	No	No	No	No	No	No	No	No	No	No	No	No	No	Yes			-10.87	-8.57	8.15	2.86	287	996	63	232	2667	150	802	36	460	57	100	16	188	215	66	54
42	Female	41	14	2	Ventilation	ICU	7	ICU	Discharge	Hospital	2nd	non-ARDS	29.4	No	No	No	No	No	No	No	No	No	No	No	No	No	Yes			-12.06	-7.81	3.07	1.63	248	744	72	217	1036	108	753	38	392	52	90	9	143	108	51	54
42	Female	41	17	3	Ventilation	ICU	7	non-ICU	Discharge	Hospital	2nd	non-ARDS	29.4	No	No	No	No	No	No	No	No	No	No	No	No	No	Yes			-5.19	-7.09	3.63	2.51	285	681	72	285	466	94	839	39	416	54	88	10	123	72	67	66
42	Female	41	21	4	Ventilation	ICU	7	non-ICU	Discharge	Hospital	2nd	non-ARDS	29.4	No	No	No	No	No	No	No	No	No	No	No	No	No	Yes			0.38	-5.83	1.43	2.11	262	567	60	84	339	67	704	25	493	55	80	10	161	71	59	70
42	Female	41	26	5	Ventilation	ICU	7	non-ICU	Discharge	Hospital	2nd	non-ARDS	29.4	No	No	No	No	No	No	No	No	No	No	No	No	No	Yes			2.44	-5.29	0.7	1.21	294	455	54	103	418	73	908	24	468	60	80	12	161	79	63	84
42	Female	41	103	6	Ventilation	ICU	7	non-ICU	Discharge	Follow-up	2nd	non-ARDS	29.4	No	No	No	No	No	No	No	No	No	No	No	No	No	Yes			4.44	-5.12	-6.68	-0.32
43	Male	58	13	0	Ventilation	non-ICU		non-ICU	Discharge	Hospital	2nd	non-ARDS	25.06	No	Yes	No	No	No	No	No	No	Yes	No	No	Yes	Yes	No	Stopped		-12.86	-13.06	17.58	1.53	272	487	60	25	284	64	551	30	468	52	144	7	112	131	104	96
43	Male	58	103	1	Ventilation	non-ICU		non-ICU	Discharge	Follow-up	2nd	non-ARDS	25.06	No	Yes	No	No	No	No	No	No	Yes	No	No	Yes	Yes	No	Stopped		2.15	-4.94	2.17	-0.14
44	Male	58	11	0	Ventilation	ICU	2	non-ICU	Discharge	Hospital	2nd	non-ARDS	30.11	No	No	No	No	No	No	No	No	No	No	No	Yes	No	Yes	No		-5.7	-6.39	13.59	2.31	412	383	78	89	3061	144	759	118	707	60	129	21	196	479	84	91
44	Male	58	13	1	Ventilation	ICU	2	ICU	Discharge	Hospital	2nd	non-ARDS	30.11	No	No	No	No	No	No	No	No	No	No	No	Yes	No	Yes	No		-11.77	-8.47	13.83	2.89	823	886	117	500	5993	186	915	78	839	73	408	87	265	625	137	168
46	Male	44	12	0	Ventilation	non-ICU		non-ICU	Discharge	Hospital	2nd	non-ARDS	40.72	No	No	No	No	No	No	No	No	No	No	No	Yes	Yes	Yes	No		-4.53	-9.79	24.55	4.95	221	379	56	68	450	62	505	26	309	50	106	10	143	176	58	53
47	Female	70	11	0	Ventilation	ICU	18	ICU	Discharge	Hospital	2nd	non-ARDS		No	No	No	No	No	No	No	No	No	No	No	Yes	No	Yes	No		-7.74	-12.27	18.82	3.43	314	477	70	87	1218	122	659	42	570	51	88	15	179	118	106	123
47	Female	70	13	1	Ventilation	ICU	18	ICU	Discharge	Hospital	2nd	non-ARDS		No	No	No	No	No	No	No	No	No	No	No	Yes	No	Yes	No		-10.2	-12.21	11.86	2.23	352	404	71	208	1901	152	870	64	597	71	147	32	251	140	72	152
47	Female	70	16	2	Ventilation	ICU	18	ICU	Discharge	Hospital	2nd	non-ARDS		No	No	No	No	No	No	No	No	No	No	No	Yes	No	Yes	No		-7.54	-8.8	-0.11	0.38	418	686	105	436	3148	232	1162	50	715	96	166	31	372	164	116	223
47	Female	70	18	3	Ventilation	ICU	18	ICU	Discharge	Hospital	2nd	non-ARDS		No	No	No	No	No	No	No	No	No	No	No	Yes	No	Yes	No		-5.58	-8	-2.85	-0.14	310	419	84	184	638	226	1108	83	715	79	127	12	228	66	70	121
47	Female	70	20	4	Ventilation	ICU	18	ICU	Discharge	Hospital	2nd	non-ARDS		No	No	No	No	No	No	No	No	No	No	No	Yes	No	Yes	No		-3.45	-7.74	-0.19	0.04	369	393	88	118	945	112	839	44	534	84	121	19	279	72	100	179
47	Female	70	23	5	Ventilation	ICU	18	ICU	Discharge	Hospital	2nd	non-ARDS		No	No	No	No	No	No	No	No	No	No	No	Yes	No	Yes	No		-1.34	-7.05	1.4	1.09	341	296	88	87	421	172	979	33	468	86	135	17	258	58	89	149
47	Female	70	25	6	Ventilation	ICU	18	ICU	Discharge	Hospital	2nd	non-ARDS		No	No	No	No	No	No	No	No	No	No	No	Yes	No	Yes	No		0.03	-6.48	0.41	0.42	376	233	123	86	317	90	861	46	529	89	132	11	300	59	100	135
48	Male	60	12	0	Ventilation	non-ICU		non-ICU	Discharge	Hospital	2nd	non-ARDS	24.84	Yes	Yes	No	No	No	No	No	No	No	No	No	Yes	Yes	No	No		-10.91	-4.1	5.59	3.09	306	134	42	39	824	68	548	27	478	52	106	6	133	109	102	126
49	Male	75		0	Ventilation	non-ICU		non-ICU	Discharge	Hospital	2nd	non-ARDS	23.1	Yes	No	No	No	No	No	No	No	No	No	No	Yes	Yes	No			-17.5	-13.87	24.2	5.51	698	2330	137	212	2439	185	1098	152	380	76	139	13	287	83	144	173
50	Female	52	11	0	Ventilation	non-ICU		non-ICU	Discharge	Hospital	2nd	non-ARDS	46.87	No	No	No	No	No	No	No	No	No	No	No	Yes	Yes	No	No		1.76	-2.05	9.57	1.24	380	1170	63	43	845	123	674	29	418	62	116	9	170	124	156	140
50	Female	52	15	1	Ventilation	non-ICU		non-ICU	Discharge	Hospital	2nd	non-ARDS	46.87	No	No	No	No	No	No	No	No	No	No	No	Yes	Yes	No	No		-5.36	-8.53	24.53	7.21
51	Male	68	14	0	Ventilation	non-ICU		non-ICU	Discharge	Hospital	2nd	non-ARDS		Yes	Yes	Yes	No	No	No	No	No	No	Yes	No	Yes	No	No	No		-3.2	-14.02	14.22	2.03	361	276	108	41	183	66	597	29	786	57	114	8	152	81	100	134
51	Male	68	18	1	Ventilation	non-ICU		non-ICU	Discharge	Hospital	2nd	non-ARDS		Yes	Yes	Yes	No	No	No	No	No	No	Yes	No	Yes	No	No	No		-2.32	-13.84	19.65	3.51	386	397	112	67	165	54	499	12	717	54	121	13	143	85	170	129
52	Male	55	11	0	Ventilation	non-ICU		non-ICU	Discharge	Hospital	2nd	non-ARDS		No	No	Yes	No	No	No	No	No	No	No	No	Yes	No	No	Stopped		-6.63	-8.67	19.86	5.5	294	303	88	66	1199	134	759	94	467	57	91	8	188	105	74	104
52	Male	55	15	1	Ventilation	non-ICU		non-ICU	Discharge	Hospital	2nd	non-ARDS		No	No	Yes	No	No	No	No	No	No	No	No	Yes	No	No	Stopped		-3.91	-8.5	11.54	3.17	409	961	138	58	349	82	783	33	411	55	88	10	152	92	151	152
53	Female	59	12	0	Ventilation	non-ICU		non-ICU	Discharge	Hospital	2nd	non-ARDS	20.76	No	No	No	No	No	No	No	No	No	No	No	Yes	Yes	No	No		-9.16	-14.52	23.24	6.6	402	1000	78	150	1539	163	889	34	440	63	72	12	196	124	115	166
53	Female	59	16	1	Ventilation	non-ICU		non-ICU	Discharge	Hospital	2nd	non-ARDS	20.76	No	No	No	No	No	No	No	No	No	No	No	Yes	Yes	No	No		-6.19	-12.51	13.39	4.93	363	781	76	69	293	44	600	24	443	57	86	9	133	48	132	154
53	Female	59	18	2	Ventilation	non-ICU		non-ICU	Discharge	Hospital	2nd	non-ARDS	20.76	No	No	No	No	No	No	No	No	No	No	No	Yes	Yes	No	No		-3.85	-11.68	11.13	4.45	359	512	80	56	280	62	674	24	476	60	108	10	170	36	97	212
53	Female	59	19	3	Ventilation	non-ICU		non-ICU	Discharge	Hospital	2nd	non-ARDS	20.76	No	No	No	No	No	No	No	No	No	No	No	Yes	Yes	No	No		-2.42	-11.65	11.11	4.11	356	430	76	41	230	47	624	18	364	60	107	9	166	29	88	174
54	Female	84		0	Ventilation	ICU	15	ICU	Death	Hospital	2nd	ARDS	33.2	No	No	No	No	No	No	No	No	No	No	No	Yes	No	No			-1.55	-9.3	16.45	2.72	248	184	38	127	887	55	771	42	627	56	89	15	175	59	56	62
54	Female	84		1	Ventilation	ICU	15	ICU	Death	Hospital	2nd	ARDS	33.2	No	No	No	No	No	No	No	No	No	No	No	Yes	No	No			-0.13	-8.41	13.06	2.94	322	365	66	79	380	30	557	36	595	50	86	8	101	29	54	63
54	Female	84		2	Ventilation	ICU	15	ICU	Death	Hospital	2nd	ARDS	33.2	No	No	No	No	No	No	No	No	No	No	No	Yes	No	No			1.02	-7.64	10.71	2.49	770	1228	96	174	394	38	539	29	832	54	110	16	179	51	61	91
54	Female	84		3	Ventilation	ICU	15	ICU	Death	Hospital	2nd	ARDS	33.2	No	No	No	No	No	No	No	No	No	No	No	Yes	No	No			2.16	-6.74	7.5	2.14	330	393	56	108	674	23	453	31	688	66	147	31	212	56	55	82
54	Female	84		4	Ventilation	ICU	15	ICU	Death	Hospital	2nd	ARDS	33.2	No	No	No	No	No	No	No	No	No	No	No	Yes	No	No			3.72	-4.89	2.42	0.77
54	Female	84		5	Ventilation	ICU	15	ICU	Death	Hospital	2nd	ARDS	33.2	No	No	No	No	No	No	No	No	No	No	No	Yes	No	No			3.43	-3.97	1.76	0.34
55	Male	64	16	0	Ventilation	non-ICU		non-ICU	Discharge	Hospital	2nd	non-ARDS	38.2	Yes	No	No	No	No	No	No	No	No	No	No	Yes	Yes	No	No		-13.15	-11.15	15.82	4.03	499	1280	88	149	704	138	953	42	533	68	136	16	243	166	166	197
56	Male	67	14	0	Ventilation	ICU	8	ICU	Discharge	Hospital	2nd	non-ARDS	30.04	Yes	No	Yes	No	No	No	No	No	Yes	No	No	Yes	No	No			-5.8	-7.03	8.18	2.25	409	798	156	166	593	155	820	44	916	65	134	16	220	42	69	118
56	Male	67	16	1	Ventilation	ICU	8	ICU	Discharge	Hospital	2nd	non-ARDS	30.04	Yes	No	Yes	No	No	No	No	No	Yes	No	No	Yes	No	No			-4.49	-6.08	4.97	1.62	318	589	102	84	425	67	507	26	674	55	112	20	161	44	68	125
57	Male	77	16	0	Ventilation	ICU	14	ICU	Discharge	Hospital	2nd	non-ARDS	27.76	No	Yes	No	No	Yes	No	No	No	Yes	No	No	Yes	Yes	No	Stopped		-0.89	-6.53	13.19	2.74
57	Male	77	18	1	Ventilation	ICU	14	ICU	Discharge	Hospital	2nd	non-ARDS	27.76	No	Yes	No	No	Yes	No	No	No	Yes	No	No	Yes	Yes	No	Stopped		0.56	-7.35	15.8	3.31
57	Male	77	21	2	Ventilation	ICU	14	ICU	Discharge	Hospital	2nd	non-ARDS	27.76	No	Yes	No	No	Yes	No	No	No	Yes	No	No	Yes	Yes	No	Stopped		1.56	-7.74	19.15	4.83
57	Male	77	23	3	Ventilation	ICU	14	non-ICU	Discharge	Hospital	2nd	non-ARDS	27.76	No	Yes	No	No	Yes	No	No	No	Yes	No	No	Yes	Yes	No	Stopped		2.48	-7.67	16.75	4.28
57	Male	77	25	4	Ventilation	ICU	14	non-ICU	Discharge	Hospital	2nd	non-ARDS	27.76	No	Yes	No	No	Yes	No	No	No	Yes	No	No	Yes	Yes	No	Stopped		2.14	-7.5	14.82	4.36
57	Male	77	28	5	Ventilation	ICU	14	non-ICU	Discharge	Hospital	2nd	non-ARDS	27.76	No	Yes	No	No	Yes	No	No	No	Yes	No	No	Yes	Yes	No	Stopped		2.23	-6.65	9.07	2.52
58	Male	72	10	0	Ventilation	non-ICU		non-ICU	Discharge	Hospital	2nd	non-ARDS	24.29	No	No	Yes	No	No	No	No	No	No	Yes	No	Yes	No	No			-6.75	-11.19	19.33	6.41	328	592	70	67	341	60	808	28	283	66	99	17	133	100	204	92
58	Male	72	13	1	Ventilation	non-ICU		non-ICU	Discharge	Hospital	2nd	non-ARDS	24.29	No	No	Yes	No	No	No	No	No	No	Yes	No	Yes	No	No			-4.56	-13.59	18.74	3.8	326	417	74	142	435	83	1105	35	285	68	110	17	188	52	207	93
58	Male	72	15	2	Ventilation	non-ICU		non-ICU	Discharge	Hospital	2nd	non-ARDS	24.29	No	No	Yes	No	No	No	No	No	No	Yes	No	Yes	No	No			-1.85	-13.11	16.14	3.92
59	Male	75	15	0	Ventilation	ICU	17	ICU	Death	Hospital	2nd	ARDS	24.49	Yes	No	Yes	No	No	No	No	No	Yes	No	No	Yes	No	Yes			4.03	-3.78	0.04	-0.15	302	212	70	262	817	92	744	192	571	68	113	12	279	38	85	102
59	Male	75	17	1	Ventilation	ICU	17	ICU	Death	Hospital	2nd	ARDS	24.49	Yes	No	Yes	No	No	No	No	No	Yes	No	No	Yes	No	Yes			4.05	-3.5	3.65	1.94	262	511	86	234	1160	103	747	131	472	72	128	18	347	55	68	52
59	Male	75	20	2	Ventilation	ICU	17	ICU	Death	Hospital	2nd	ARDS	24.49	Yes	No	Yes	No	No	No	No	No	Yes	No	No	Yes	No	Yes			4.12	-3.01	3.44	2.19
59	Male	75	22	3	Ventilation	ICU	17	ICU	Death	Hospital	2nd	ARDS	24.49	Yes	No	Yes	No	No	No	No	No	Yes	No	No	Yes	No	Yes			4.31	-2.67	0.89	1.25
60	Male	48	13	0	Ventilation	non-ICU		non-ICU	Discharge	Hospital	2nd	non-ARDS	32.25	No	No	No	No	No	No	No	No	No	No	No	Yes	Yes	No	No		-4.4	-10.63	22.03	4.68	267	281	38	34	376	35	425	23	251	50	97	16	123	95	56	78
61	Male	45	18	0	Ventilation	non-ICU		non-ICU	Discharge	Hospital	2nd	non-ARDS		No	No	No	No	No	No	No	No	No	No	No	Yes	No	Yes	No		-3.22	-8.17	16.99	3	243	381	51	53	753	48	627	27	439	50	112	10	123	170	91	85
62	Male	65	12	0	Ventilation	ICU	34	ICU	Death	Hospital	2nd	ARDS	30.49	Yes	Yes	Yes	No	Yes	No	No	No	No	No	No	Yes	No	No			-10.17	-6.18	23.01	8.63	524	1613	98	281	4762	373	1431	80	918	84	258	53	384	291	59	103
62	Male	65	15	1	Ventilation	ICU	34	ICU	Death	Hospital	2nd	ARDS	30.49	Yes	Yes	Yes	No	Yes	No	No	No	No	No	No	Yes	No	No			-3.79	-8.01	14.76	3.69
62	Male	65	17	2	Ventilation	ICU	34	ICU	Death	Hospital	2nd	ARDS	30.49	Yes	Yes	Yes	No	Yes	No	No	No	No	No	No	Yes	No	No			-7.9	-5.38	6.82	1.7
62	Male	65	18	3	Ventilation	ICU	34	ICU	Death	Hospital	2nd	ARDS	30.49	Yes	Yes	Yes	No	Yes	No	No	No	No	No	No	Yes	No	No			-8.98	-4.68	5.2	1.59
62	Male	65	22	4	Ventilation	ICU	34	ICU	Death	Hospital	2nd	ARDS	30.49	Yes	Yes	Yes	No	Yes	No	No	No	No	No	No	Yes	No	No			-7.55	-3.6	2.2	1.06
62	Male	65	24	5	Ventilation	ICU	34	ICU	Death	Hospital	2nd	ARDS	30.49	Yes	Yes	Yes	No	Yes	No	No	No	No	No	No	Yes	No	No			-6.19	-2.7	2.85	1.25
62	Male	65	26	6	Ventilation	ICU	34	ICU	Death	Hospital	2nd	ARDS	30.49	Yes	Yes	Yes	No	Yes	No	No	No	No	No	No	Yes	No	No			-5.87	-2.55	2.45	0.83
62	Male	65	29	7	Ventilation	ICU	34	ICU	Death	Hospital	2nd	ARDS	30.49	Yes	Yes	Yes	No	Yes	No	No	No	No	No	No	Yes	No	No			-4.46	-2	2.64	0.89
62	Male	65	31	8	Ventilation	ICU	34	ICU	Death	Hospital	2nd	ARDS	30.49	Yes	Yes	Yes	No	Yes	No	No	No	No	No	No	Yes	No	No			-4.08	-1.72	1.95	0.45
62	Male	65	33	9	Ventilation	ICU	34	ICU	Death	Hospital	2nd	ARDS	30.49	Yes	Yes	Yes	No	Yes	No	No	No	No	No	No	Yes	No	No			-3.89	-1.28	1.16	0.29
62	Male	65	36	10	Ventilation	ICU	34	ICU	Death	Hospital	2nd	ARDS	30.49	Yes	Yes	Yes	No	Yes	No	No	No	No	No	No	Yes	No	No			-2.78	-0.47	0.1	-0.34
62	Male	65	38	11	Ventilation	ICU	34	ICU	Death	Hospital	2nd	ARDS	30.49	Yes	Yes	Yes	No	Yes	No	No	No	No	No	No	Yes	No	No			-2.76	0.21	-0.78	-0.54
62	Male	65	40	12	Ventilation	ICU	34	ICU	Death	Hospital	2nd	ARDS	30.49	Yes	Yes	Yes	No	Yes	No	No	No	No	No	No	Yes	No	No			-2.72	0.19	-0.27	-0.4
62	Male	65	43	13	Ventilation	ICU	34	ICU	Death	Hospital	2nd	ARDS	30.49	Yes	Yes	Yes	No	Yes	No	No	No	No	No	No	Yes	No	No			-2.93	0.69	0.62	0.19
63	Male	61	13	0	Ventilation	non-ICU		non-ICU	Discharge	Hospital	2nd	non-ARDS	32.19	No	No	No	No	No	No	No	No	No	No	No	Yes	Yes	No	No		-10.32	-10.29	24.45	5.87
64	Male	54	18	0	Ventilation	non-ICU		non-ICU	Discharge	Hospital	2nd	non-ARDS	30.11	No	No	No	No	No	No	No	No	No	No	Yes	Yes	No	No			-10.25	-13.57	27.7	6.08
65	Male	67	17	0	Ventilation	non-ICU		non-ICU	Discharge	Hospital	2nd	non-ARDS	24.91	Yes	No	No	No	No	No	No	No	No	No	No	Yes	No	No	No		-9.96	-8.89	10.35	0.63
65	Male	67	19	1	Ventilation	non-ICU		non-ICU	Discharge	Hospital	2nd	non-ARDS	24.91	Yes	No	No	No	No	No	No	No	No	No	No	Yes	No	No	No		-9.16	-8.26	7.93	-0.05
66	Female	84	17	0	Ventilation	non-ICU		non-ICU	Discharge	Hospital	2nd	non-ARDS	22.86	No	No	Yes	No	No	No	No	No	No	Yes	No	No	No	No			-7.57	-9.25	23.71	4.09
67	Female	43	11	0	Ventilation	non-ICU		non-ICU	Discharge	Hospital	2nd	non-ARDS	32.75	No	No	No	No	No	No	No	No	No	No	No	Yes	No	No	Stopped		-4.2	-6.35	12.74	3.34	310	437	68	30	648	95	571	24	255	52	81	10	123	95	92	110
67	Female	43	13	1	Ventilation	non-ICU		non-ICU	Discharge	Hospital	2nd	non-ARDS	32.75	No	No	No	No	No	No	No	No	No	No	No	Yes	No	No	Stopped		-2.33	-8.51	14.68	2.59
67	Female	43	15	2	Ventilation	non-ICU		non-ICU	Discharge	Hospital	2nd	non-ARDS	32.75	No	No	No	No	No	No	No	No	No	No	No	Yes	No	No	Stopped		-2	-8.5	13.38	2.42
68	Male	78	10	0	Ventilation	non-ICU		non-ICU	Discharge	Hospital	2nd	non-ARDS	39.45	Yes	No	Yes	Yes	Yes	No	Yes	No	No	No	No	Yes	Yes	No	Stopped		-6.41	-15.27	24.73	5.7
68	Male	78	12	1	Ventilation	non-ICU		non-ICU	Discharge	Hospital	2nd	non-ARDS	39.45	Yes	No	Yes	Yes	Yes	No	Yes	No	No	No	No	Yes	Yes	No	Stopped		-2.99	-13.43	17.62	4.09
68	Male	78	14	2	Ventilation	non-ICU		non-ICU	Discharge	Hospital	2nd	non-ARDS	39.45	Yes	No	Yes	Yes	Yes	No	Yes	No	No	No	No	Yes	Yes	No	Stopped		-0.9	-11.93	11.63	1.91
68	Male	78	17	3	Ventilation	non-ICU		non-ICU	Discharge	Hospital	2nd	non-ARDS	39.45	Yes	No	Yes	Yes	Yes	No	Yes	No	No	No	No	Yes	Yes	No	Stopped		0.2	-10.63	9.51	1.64
69	Female	70	15	0	Ventilation	ICU	9	ICU	Death	Hospital	2nd	ARDS	31.22	Yes	No	Yes	No	No	No	No	No	Yes	No	No	Yes	No	Yes			-8.7	-6.26	13.65	3.11
69	Female	70	17	1	Ventilation	ICU	9	ICU	Death	Hospital	2nd	ARDS	31.22	Yes	No	Yes	No	No	No	No	No	Yes	No	No	Yes	No	Yes			-9.21	-5.55	9.32	2.1
70	Male	63	17	0	Ventilation	ICU	4	ICU	Discharge	Hospital	2nd	non-ARDS	29.39	No	Yes	Yes	No	Yes	No	No	No	No	No	No	Yes	No	No			-2.84	-8.31	25.12	4.88
70	Male	63	22	1	Ventilation	ICU	4	non-ICU	Discharge	Hospital	2nd	non-ARDS	29.39	No	Yes	Yes	No	Yes	No	No	No	No	No	No	Yes	No	No			-1.09	-6.94	14.18	3.09
70	Male	63	24	2	Ventilation	ICU	4	non-ICU	Discharge	Hospital	2nd	non-ARDS	29.39	No	Yes	Yes	No	Yes	No	No	No	No	No	No	Yes	No	No			-0.99	-6.58	14.46	3.37
70	Male	63	26	3	Ventilation	ICU	4	non-ICU	Discharge	Hospital	2nd	non-ARDS	29.39	No	Yes	Yes	No	Yes	No	No	No	No	No	No	Yes	No	No			-0.67	-6.21	15.33	3.93
70	Male	63	29	4	Ventilation	ICU	4	non-ICU	Discharge	Hospital	2nd	non-ARDS	29.39	No	Yes	Yes	No	Yes	No	No	No	No	No	No	Yes	No	No			-0.08	-5.57	14.49	3.66
71	Male	65	18	0	Ventilation	ICU	9	ICU	Death	Hospital	2nd	ARDS	36.01	Yes	Yes	No	No	No	No	No	No	No	No	No	Yes	No	No			-4.86	-7.79	4.91	0.83
72	Male	83	14	0		non-ICU		non-ICU	Discharge	Hospital	2nd	non-ARDS	23.13	No	Yes	No	No	No	No	No	No	No	No	No	No	Yes	No	No		-2.83	-9.99	21.86	6.64
72	Male	83	17	1		non-ICU		non-ICU	Discharge	Hospital	2nd	non-ARDS	23.13	No	Yes	No	No	No	No	No	No	No	No	No	No	Yes	No	No		-3.87	-11.31	19.17	5.79
72	Male	83	19	2		non-ICU		non-ICU	Discharge	Hospital	2nd	non-ARDS	23.13	No	Yes	No	No	No	No	No	No	No	No	No	No	Yes	No	No		-2.35	-8.99	10.98	3.64
73	Male	61	18	0	Ventilation	non-ICU		non-ICU	Discharge	Hospital	2nd	non-ARDS	28.21	No	No	No	No	Yes	No	No	No	No	No	No	Yes	No	No	No		-8.99	-8.88	18.81	4.43
74	Male	54	12	0	Ventilation	ICU	2	non-ICU	Death	Hospital	2nd	ARDS	35.08	Yes	No	Yes	No	No	Yes	Yes	No	No	No	No	Yes	No	Yes	No		-6.75	-12.84	33.74	6.95
74	Male	54	14	1	Ventilation	ICU	2	non-ICU	Death	Hospital	2nd	ARDS	35.08	Yes	No	Yes	No	No	Yes	Yes	No	No	No	No	Yes	No	Yes	No		-6.16	-8.38	22.65	4.42
74	Male	54	16	2	Ventilation	ICU	2	non-ICU	Death	Hospital	2nd	ARDS	35.08	Yes	No	Yes	No	No	Yes	Yes	No	No	No	No	Yes	No	Yes	No		-5.45	-7.79	17.1	3.4
74	Male	54	19	3	Ventilation	ICU	2	non-ICU	Death	Hospital	2nd	ARDS	35.08	Yes	No	Yes	No	No	Yes	Yes	No	No	No	No	Yes	No	Yes	No		-3.33	-6.61	10.76	2.15
74	Male	54	21	4	Ventilation	ICU	2	non-ICU	Death	Hospital	2nd	ARDS	35.08	Yes	No	Yes	No	No	Yes	Yes	No	No	No	No	Yes	No	Yes	No		-2.69	-6.38	9.58	2.13
75	Male	46	9	0	Ventilation	non-ICU		non-ICU	Discharge	Hospital	2nd	non-ARDS	26.12	No	No	No	No	No	No	No	No	No	No	No	Yes	Yes	No	No		-14.19	-13.39	19.33	5.73
76	Male	47	11	0	Ventilation	non-ICU		non-ICU	Discharge	Hospital	2nd	non-ARDS	26.03	No	No	No	No	No	No	No	No	No	No	No	Yes	Yes	No			-8.72	-7.23	25.86	5.4
77	Male	68	12	0	Ventilation	non-ICU		non-ICU	Discharge	Hospital	2nd	non-ARDS	23.32	No	No	No	Yes	No	No	No	No	No	No	No	Yes	Yes	No	No		-4.79	-6.15	22.38	5.62
77	Male	68	14	1	Ventilation	non-ICU		non-ICU	Discharge	Hospital	2nd	non-ARDS	23.32	No	No	No	Yes	No	No	No	No	No	No	No	Yes	Yes	No	No		-2.62	-9.34	25.26	5.34
78	Male	71	18	0	Ventilation	non-ICU		non-ICU	Discharge	Hospital	2nd	non-ARDS	24.96	No	Yes	No	No	No	No	No	No	No	No	Yes	Yes	No	Yes	Yes		-5.93	-13.83	35.63	8.89
79	Male	82	8	0	Ventilation	non-ICU		non-ICU	Death	Hospital	2nd	non-ARDS		Yes	Yes	Yes	No	No	No	No	No	No	Yes	No	Yes	No	No	No		-1.38	5.03	-14.67	-2.43
79	Male	82	10	1	Ventilation	non-ICU		non-ICU	Death	Hospital	2nd	non-ARDS		Yes	Yes	Yes	No	No	No	No	No	No	Yes	No	Yes	No	No	No		-1.94	-2	-6.66	-1.83
80	Male	76	11	0	No ventilation	non-ICU		non-ICU	Discharge	Hospital	2nd	non-ARDS		Yes	No	Yes	No	No	No	No	No	No	No	No	Yes	Yes	No	Yes		-21.87	-7.86	25.25	6.99
80	Male	76	13	1	No ventilation	non-ICU		non-ICU	Discharge	Hospital	2nd	non-ARDS		Yes	No	Yes	No	No	No	No	No	No	No	No	Yes	Yes	No	Yes		-19.42	-10.23	24.1	5.97
80	Male	76	15	2	No ventilation	non-ICU		non-ICU	Discharge	Hospital	2nd	non-ARDS		Yes	No	Yes	No	No	No	No	No	No	No	No	Yes	Yes	No	Yes		-17.92	-8.99	21.42	5.31
81	Male	77	5	0	Ventilation	non-ICU		non-ICU	Discharge	Hospital	2nd	non-ARDS	26.81	Yes	No	Yes	No	No	No	No	No	No	No	No	Yes	Yes	No	No		-5.26	-9.87	28	6.8
81	Male	77	7	1	Ventilation	non-ICU		non-ICU	Discharge	Hospital	2nd	non-ARDS	26.81	Yes	No	Yes	No	No	No	No	No	No	No	No	Yes	Yes	No	No		-4.35	-9.52	26.86	6.84
82	Male	78	13	0	Ventilation	non-ICU		non-ICU	Discharge	Hospital	2nd	non-ARDS	28.34	No	No	Yes	No	No	No	No	No	No	No	No	Yes	Yes	No	No		-4.15	-10.54	25.11	6.54
82	Male	78	16	1	Ventilation	non-ICU		non-ICU	Discharge	Hospital	2nd	non-ARDS	28.34	No	No	Yes	No	No	No	No	No	No	No	No	Yes	Yes	No	No		-3.52	-11.01	28.72	8.03
83	Male	64	11	0	Ventilation	non-ICU		non-ICU	Discharge	Hospital	2nd	non-ARDS	27.15	No	No	No	No	No	No	No	No	No	No	No	Yes	No	No	No		-2.57	-6.2	23.1	5.94
83	Male	64	14	1	Ventilation	non-ICU		non-ICU	Discharge	Hospital	2nd	non-ARDS	27.15	No	No	No	No	No	No	No	No	No	No	No	Yes	No	No	No		-1.43	-5.72	17.39	4.21
83	Male	64	16	2	Ventilation	non-ICU		non-ICU	Discharge	Hospital	2nd	non-ARDS	27.15	No	No	No	No	No	No	No	No	No	No	No	Yes	No	No	No		0.31	-5.78	17.33	4.06
84	Female	67	15	0	No ventilation	non-ICU		non-ICU	Discharge	Hospital	2nd	non-ARDS	23.71	No	No	No	No	No	No	No	No	Yes	No	Yes	Yes	Yes	No	Stopped	Mixed connective tissue disease	-8.6	-9.19	23.67	5.59
84	Female	67	18	1	No ventilation	non-ICU		non-ICU	Discharge	Hospital	2nd	non-ARDS	23.71	No	No	No	No	No	No	No	No	Yes	No	Yes	Yes	Yes	No	Stopped	Mixed connective tissue disease	-3.8	-8.92	22.47	5.36
85	Male	55	13	0	Ventilation	non-ICU		non-ICU	Discharge	Hospital	2nd	non-ARDS	25.95	No	No	Yes	No	No	No	No	No	No	No	No	Yes	Yes	No	No		-20.08	-7.11	12.08	2.57
86	Female	51	20	0	Ventilation	ICU	10	non-ICU	Discharge	Hospital	2nd	non-ARDS	33.03	Yes	Yes	Yes	No	No	No	No	No	No	Yes	No	No	No	No	Stopped		1.59	-6.18	5.72	3.31
86	Female	51	25	1	Ventilation	ICU	10	non-ICU	Discharge	Hospital	2nd	non-ARDS	33.03	Yes	Yes	Yes	No	No	No	No	No	No	Yes	No	No	No	No	Stopped		2.14	-6.72	7.56	5.16
86	Female	51	30	2	Ventilation	ICU	10	non-ICU	Discharge	Hospital	2nd	non-ARDS	33.03	Yes	Yes	Yes	No	No	No	No	No	No	Yes	No	No	No	No	Stopped		2.59	-5.3	4.6	3.08
86	Female	51	32	3	Ventilation	ICU	10	non-ICU	Discharge	Hospital	2nd	non-ARDS	33.03	Yes	Yes	Yes	No	No	No	No	No	No	Yes	No	No	No	No	Stopped		2.48	-5.07	3.83	2.67
87	Female	61	12	0	Ventilation	non-ICU		non-ICU	Discharge	Hospital	2nd	non-ARDS	33.95	No	No	No	No	No	No	No	No	No	No	No	Yes	Yes	No	Stopped		-5.29	-9.23	9.59	1.32
87	Female	61	14	1	Ventilation	non-ICU		non-ICU	Discharge	Hospital	2nd	non-ARDS	33.95	No	No	No	No	No	No	No	No	No	No	No	Yes	Yes	No	Stopped		-4.24	-12.96	16.99	2.33
88	Female	58	17	0	Ventilation	ICU	3	non-ICU	Discharge	Hospital	2nd	ARDS	33.41	No	No	No	Yes	No	No	No	No	Yes	No	No	Yes	Yes	No	Stopped	Polyartrosis	-8.56	-12.6	34.22	9.1
88	Female	58	19	1	Ventilation	ICU	3	non-ICU	Discharge	Hospital	2nd	ARDS	33.41	No	No	No	Yes	No	No	No	No	Yes	No	No	Yes	Yes	No	Stopped	Polyartrosis	-6.27	-12.96	34.54	9.27
89	Male	76	17	0	Ventilation	non-ICU		non-ICU	Discharge	Hospital	2nd	non-ARDS	23.97	No	No	Yes	No	No	No	No	No	No	Yes	No	Yes	Yes	No	No		1.95	-9.99	31.01	8.95
90	Female	67	17	0	Ventilation	non-ICU		non-ICU	Discharge	Hospital	2nd	non-ARDS	32.66	No	No	No	No	No	No	No	No	No	No	No	Yes	Yes	No	No		-9.6	-14.86	20.97	4.39
91	Female	75	10	0	Ventilation	non-ICU		non-ICU	Discharge	Hospital	2nd	non-ARDS	30.12	Yes	Yes	Yes	No	No	Yes	No	No	Yes	No	No	Yes	Yes	No	Stopped		-13.07	-17.57	29.53	5.31
92	Male	59	14	0	Ventilation	ICU	2	non-ICU	Discharge	Hospital	2nd	non-ARDS	30.79	No	Yes	No	No	No	No	No	No	No	No	No	Yes	Yes	No			-20.15	-8.83	27.48	8.07
92	Male	59	16	1	Ventilation	ICU	2	non-ICU	Discharge	Hospital	2nd	non-ARDS	30.79	No	Yes	No	No	No	No	No	No	No	No	No	Yes	Yes	No			-12.6	-7.49	19.12	6.28
92	Male	59	19	2	Ventilation	ICU	2	non-ICU	Discharge	Hospital	2nd	non-ARDS	30.79	No	Yes	No	No	No	No	No	No	No	No	No	Yes	Yes	No			-7.29	-6.14	14.47	4.68
92	Male	59	21	3	Ventilation	ICU	2	non-ICU	Discharge	Hospital	2nd	non-ARDS	30.79	No	Yes	No	No	No	No	No	No	No	No	No	Yes	Yes	No			-6.63	-5.87	12.82	4.16
93	Male	49	14	0	Ventilation	ICU	19	ICU	Death	Hospital	2nd	ARDS	23.74	Yes	No	No	No	No	No	No	No	No	No	No	No	No	Yes	No	Colitis ulcerosa	-5.01	-6.42	6.77	1.88
93	Male	49	16	1	Ventilation	ICU	19	ICU	Death	Hospital	2nd	ARDS	23.74	Yes	No	No	No	No	No	No	No	No	No	No	No	No	Yes	No	Colitis ulcerosa	-2.74	-4.76	3.81	1.22
93	Male	49	19	2	Ventilation	ICU	19	ICU	Death	Hospital	2nd	ARDS	23.74	Yes	No	No	No	No	No	No	No	No	No	No	No	No	Yes	No	Colitis ulcerosa	-0.85	-3.39	5.43	1.72
93	Male	49	21	3	Ventilation	ICU	19	ICU	Death	Hospital	2nd	ARDS	23.74	Yes	No	No	No	No	No	No	No	No	No	No	No	No	Yes	No	Colitis ulcerosa	-0.48	-2.66	5.24	1.75
93	Male	49	23	4	Ventilation	ICU	19	ICU	Death	Hospital	2nd	ARDS	23.74	Yes	No	No	No	No	No	No	No	No	No	No	No	No	Yes	No	Colitis ulcerosa	-0.1	-2.29	4.7	0.85
93	Male	49	26	5	Ventilation	ICU	19	ICU	Death	Hospital	2nd	ARDS	23.74	Yes	No	No	No	No	No	No	No	No	No	No	No	No	Yes	No	Colitis ulcerosa	0.09	-1.67	4.87	0.92
93	Male	49	28	6	Ventilation	ICU	19	ICU	Death	Hospital	2nd	ARDS	23.74	Yes	No	No	No	No	No	No	No	No	No	No	No	No	Yes	No	Colitis ulcerosa	0.09	-1.49	4.48	0.79
94	Male	79	18	0	Ventilation	non-ICU		ICU	Discharge	Hospital	2nd	non-ARDS	26.12	No	No	No	No	No	No	Yes	No	No	No	No	Yes	Yes	No	Stopped		-3.09	-10.13	7.26	1.37
94	Male	79	21	1	Ventilation	non-ICU		ICU	Discharge	Hospital	2nd	non-ARDS	26.12	No	No	No	No	No	No	Yes	No	No	No	No	Yes	Yes	No	Stopped		-1.26	-7.06	2.76	0.47
94	Male	79	23	2	Ventilation	non-ICU		ICU	Discharge	Hospital	2nd	non-ARDS	26.12	No	No	No	No	No	No	Yes	No	No	No	No	Yes	Yes	No	Stopped		-0.73	-6.53	3.47	0.96
94	Male	79	25	3	Ventilation	non-ICU		ICU	Discharge	Hospital	2nd	non-ARDS	26.12	No	No	No	No	No	No	Yes	No	No	No	No	Yes	Yes	No	Stopped		-0.08	-6.47	4.31	0.83
94	Male	79	28	4	Ventilation	non-ICU		ICU	Discharge	Hospital	2nd	non-ARDS	26.12	No	No	No	No	No	No	Yes	No	No	No	No	Yes	Yes	No	Stopped		0.58	-6.62	4.8	0.6
94	Male	79	30	5	Ventilation	non-ICU		non-ICU	Discharge	Hospital	2nd	non-ARDS	26.12	No	No	No	No	No	No	Yes	No	No	No	No	Yes	Yes	No	Stopped		0.88	-7.13	5.67	0.78
94	Male	79	32	6	Ventilation	non-ICU		non-ICU	Discharge	Hospital	2nd	non-ARDS	26.12	No	No	No	No	No	No	Yes	No	No	No	No	Yes	Yes	No	Stopped		0.87	-6.88	6.9	1.15
94	Male	79	35	7	Ventilation	non-ICU		non-ICU	Discharge	Hospital	2nd	non-ARDS	26.12	No	No	No	No	No	No	Yes	No	No	No	No	Yes	Yes	No	Stopped		1.09	-7.05	10.43	1.81
94	Male	79	37	8	Ventilation	non-ICU		non-ICU	Discharge	Hospital	2nd	non-ARDS	26.12	No	No	No	No	No	No	Yes	No	No	No	No	Yes	Yes	No	Stopped		1.59	-7.06	12.74	2.68
95	Male	54	11	0	Ventilation	non-ICU		non-ICU	Discharge	Hospital	2nd	non-ARDS	35.08	No	Yes	No	No	No	No	No	No	Yes	No	No	Yes	Yes	No			-6.45	-10.72	22.61	5.91
96	Male	70	13	0	Ventilation	ICU	44	ICU	Discharge	Hospital	2nd	non-ARDS	24.02	No	No	No	No	No	No	No	No	No	No	No	Yes	No	No			-6.28	-7.55	8.4	1.72
96	Male	70	16	1	Ventilation	ICU	44	ICU	Discharge	Hospital	2nd	non-ARDS	24.02	No	No	No	No	No	No	No	No	No	No	No	Yes	No	No			-3.33	-4.34	1.45	0.92
96	Male	70	18	2	Ventilation	ICU	44	ICU	Discharge	Hospital	2nd	non-ARDS	24.02	No	No	No	No	No	No	No	No	No	No	No	Yes	No	No			-1.75	-3.83	0.87	0.72
96	Male	70	20	3	Ventilation	ICU	44	ICU	Discharge	Hospital	2nd	non-ARDS	24.02	No	No	No	No	No	No	No	No	No	No	No	Yes	No	No			-1.33	-3.84	1.3	0.53
96	Male	70	23	4	Ventilation	ICU	44	ICU	Discharge	Hospital	2nd	non-ARDS	24.02	No	No	No	No	No	No	No	No	No	No	No	Yes	No	No			-0.24	-3.58	2.85	0.98
96	Male	70	25	5	Ventilation	ICU	44	ICU	Discharge	Hospital	2nd	non-ARDS	24.02	No	No	No	No	No	No	No	No	No	No	No	Yes	No	No			0.41	-3.28	3.33	1
96	Male	70	27	6	Ventilation	ICU	44	ICU	Discharge	Hospital	2nd	non-ARDS	24.02	No	No	No	No	No	No	No	No	No	No	No	Yes	No	No			0.75	-2.98	3.77	1.12
96	Male	71	30	7	Ventilation	ICU	44	ICU	Discharge	Hospital	2nd	non-ARDS	24.02	No	No	No	No	No	No	No	No	No	No	No	Yes	No	No			0.87	-3.14	6.19	1.79
96	Male	71	32	8	Ventilation	ICU	44	ICU	Discharge	Hospital	2nd	non-ARDS	24.02	No	No	No	No	No	No	No	No	No	No	No	Yes	No	No			1.36	-3.24	7.29	2
96	Male	71	34	9	Ventilation	ICU	44	ICU	Discharge	Hospital	2nd	non-ARDS	24.02	No	No	No	No	No	No	No	No	No	No	No	Yes	No	No			1.2	-2.96	7.04	1.97
96	Male	71	37	10	Ventilation	ICU	44	ICU	Discharge	Hospital	2nd	non-ARDS	24.02	No	No	No	No	No	No	No	No	No	No	No	Yes	No	No			1.13	-2.9	6.19	1.5
96	Male	71	39	11	Ventilation	ICU	44	ICU	Discharge	Hospital	2nd	non-ARDS	24.02	No	No	No	No	No	No	No	No	No	No	No	Yes	No	No			1.63	-2.78	5.75	1.3
96	Male	71	41	12	Ventilation	ICU	44	ICU	Discharge	Hospital	2nd	non-ARDS	24.02	No	No	No	No	No	No	No	No	No	No	No	Yes	No	No			1.82	-2.94	6.44	1.58
96	Male	71	44	13	Ventilation	ICU	44	ICU	Discharge	Hospital	2nd	non-ARDS	24.02	No	No	No	No	No	No	No	No	No	No	No	Yes	No	No			1.87	-2.96	10.37	3.04
96	Male	71	46	14	Ventilation	ICU	44	ICU	Discharge	Hospital	2nd	non-ARDS	24.02	No	No	No	No	No	No	No	No	No	No	No	Yes	No	No			2.01	-2.84	12.47	3.59
96	Male	71	48	15	Ventilation	ICU	44	ICU	Discharge	Hospital	2nd	non-ARDS	24.02	No	No	No	No	No	No	No	No	No	No	No	Yes	No	No			3.15	-3.04	14.51	3.9
96	Male	71	53	16	Ventilation	ICU	44	ICU	Discharge	Hospital	2nd	non-ARDS	24.02	No	No	No	No	No	No	No	No	No	No	No	Yes	No	No			6.27	-2.73	16.53	4.6
96	Male	71	55	17	Ventilation	ICU	44	non-ICU	Discharge	Hospital	2nd	non-ARDS	24.02	No	No	No	No	No	No	No	No	No	No	No	Yes	No	No			8.62	-2.29	15.13	4.08
97	Male	73	12	0	No ventilation	ICU		ICU	Discharge	Hospital	2nd	non-ARDS	29.04	Yes	Yes	Yes	No	No	Yes	No	No	Yes	No	No	No	No	No			-17.4	-9.83	13.97	2.91
97	Male	73	14	1	No ventilation	ICU		ICU	Discharge	Hospital	2nd	non-ARDS	29.04	Yes	Yes	Yes	No	No	Yes	No	No	Yes	No	No	No	No	No			-19.48	-8.32	10.25	1.41
97	Male	73	16	2	No ventilation	ICU		ICU	Discharge	Hospital	2nd	non-ARDS	29.04	Yes	Yes	Yes	No	No	Yes	No	No	Yes	No	No	No	No	No			-16.11	-8.05	11.35	1.98
97	Male	73	19	3	No ventilation	ICU		ICU	Discharge	Hospital	2nd	non-ARDS	29.04	Yes	Yes	Yes	No	No	Yes	No	No	Yes	No	No	No	No	No			-11.27	-7.76	12.14	3
97	Male	73	21	4	No ventilation	ICU		ICU	Discharge	Hospital	2nd	non-ARDS	29.04	Yes	Yes	Yes	No	No	Yes	No	No	Yes	No	No	No	No	No			-5.01	-7.5	11.95	2.97
97	Male	73	23	5	No ventilation	ICU		ICU	Discharge	Hospital	2nd	non-ARDS	29.04	Yes	Yes	Yes	No	No	Yes	No	No	Yes	No	No	No	No	No			-2.33	-6.94	11.89	2.97
97	Male	73	26	6	No ventilation	ICU		non-ICU	Discharge	Hospital	2nd	non-ARDS	29.04	Yes	Yes	Yes	No	No	Yes	No	No	Yes	No	No	No	No	No			-0.81	-6.74	13.8	3.59
97	Male	73	28	7	No ventilation	ICU		non-ICU	Discharge	Hospital	2nd	non-ARDS	29.04	Yes	Yes	Yes	No	No	Yes	No	No	Yes	No	No	No	No	No			-0.53	-6.79	13.6	3.52
98	Male	62	12	0	Ventilation	ICU	38	ICU	Death	Hospital	2nd	ARDS		No	No	No	No	No	No	No	No	No	No	No	Yes	No	No	Stopped		-11.69	-14.2	17.86	4.1
98	Male	62	14	1	Ventilation	ICU	38	ICU	Death	Hospital	2nd	ARDS		No	No	No	No	No	No	No	No	No	No	No	Yes	No	No	Stopped		-8.93	-10.16	6.09	1.05
98	Male	62	16	2	Ventilation	ICU	38	ICU	Death	Hospital	2nd	ARDS		No	No	No	No	No	No	No	No	No	No	No	Yes	No	No	Stopped		-6.49	-7.5	1.05	-0.11
98	Male	62	19	3	Ventilation	ICU	38	ICU	Death	Hospital	2nd	ARDS		No	No	No	No	No	No	No	No	No	No	No	Yes	No	No	Stopped		-5.02	-6.06	-0.48	-0.19
98	Male	62	21	4	Ventilation	ICU	38	ICU	Death	Hospital	2nd	ARDS		No	No	No	No	No	No	No	No	No	No	No	Yes	No	No	Stopped		-2.91	-5.65	0.68	0.03
98	Male	62	23	5	Ventilation	ICU	38	ICU	Death	Hospital	2nd	ARDS		No	No	No	No	No	No	No	No	No	No	No	Yes	No	No	Stopped		-1.86	-4.13	0.17	0.05
98	Male	62	26	6	Ventilation	ICU	38	ICU	Death	Hospital	2nd	ARDS		No	No	No	No	No	No	No	No	No	No	No	Yes	No	No	Stopped		-0.4	-3.25	-1.01	-0.28
98	Male	62	28	7	Ventilation	ICU	38	ICU	Death	Hospital	2nd	ARDS		No	No	No	No	No	No	No	No	No	No	No	Yes	No	No	Stopped		-0.09	-2.56	-1.95	-0.45
98	Male	62	30	8	Ventilation	ICU	38	ICU	Death	Hospital	2nd	ARDS		No	No	No	No	No	No	No	No	No	No	No	Yes	No	No	Stopped		0.23	-2.69	-2.26	-0.67
98	Male	62	33	9	Ventilation	ICU	38	ICU	Death	Hospital	2nd	ARDS		No	No	No	No	No	No	No	No	No	No	No	Yes	No	No	Stopped		0.24	-2.32	-2.75	-1
98	Male	62	35	10	Ventilation	ICU	38	ICU	Death	Hospital	2nd	ARDS		No	No	No	No	No	No	No	No	No	No	No	Yes	No	No	Stopped		0.14	-2.23	-2.43	-0.51
98	Male	62	37	11	Ventilation	ICU	38	ICU	Death	Hospital	2nd	ARDS		No	No	No	No	No	No	No	No	No	No	No	Yes	No	No	Stopped		0.03	-2.49	-3.17	-0.84
98	Male	62	40	12	Ventilation	ICU	38	ICU	Death	Hospital	2nd	ARDS		No	No	No	No	No	No	No	No	No	No	No	Yes	No	No	Stopped		0.04	-2.42	-2.95	-0.74
98	Male	62	42	13	Ventilation	ICU	38	ICU	Death	Hospital	2nd	ARDS		No	No	No	No	No	No	No	No	No	No	No	Yes	No	No	Stopped		-0.49	-2.26	-3.82	-0.94
98	Male	62	44	14	Ventilation	ICU	38	ICU	Death	Hospital	2nd	ARDS		No	No	No	No	No	No	No	No	No	No	No	Yes	No	No	Stopped		0.27	-2.37	-3.47	-0.77
98	Male	62	47	15	Ventilation	ICU	38	ICU	Death	Hospital	2nd	ARDS		No	No	No	No	No	No	No	No	No	No	No	Yes	No	No	Stopped		0.28	-1.36	-3.59	-0.84
99	Female	52	17	0	Ventilation	ICU	15	ICU	Death	Hospital	2nd	ARDS	27.76	No	No	No	No	No	No	No	No	No	No	Yes	Yes	No	No			-7	-8.88	-1.36	-0.94
99	Female	52	19	1	Ventilation	ICU	15	ICU	Death	Hospital	2nd	ARDS	27.76	No	No	No	No	No	No	No	No	No	No	Yes	Yes	No	No			-4.49	-8.33	-4.62	-1.61
99	Female	52	21	2	Ventilation	ICU	15	ICU	Death	Hospital	2nd	ARDS	27.76	No	No	No	No	No	No	No	No	No	No	Yes	Yes	No	No			-1.89	-8.06	-9.28	-2.3
99	Female	52	24	3	Ventilation	ICU	15	ICU	Death	Hospital	2nd	ARDS	27.76	No	No	No	No	No	No	No	No	No	No	Yes	Yes	No	No			-0.52	-7.31	-8.05	-1.64
99	Female	52	24	4	Ventilation	ICU	15	ICU	Death	Hospital	2nd	ARDS	27.76	No	No	No	No	No	No	No	No	No	No	Yes	Yes	No	No			-0.41	-7.56	-7.64	-1.72
99	Female	52	26	5	Ventilation	ICU	15	ICU	Death	Hospital	2nd	ARDS	27.76	No	No	No	No	No	No	No	No	No	No	Yes	Yes	No	No			-0.21	-7.17	-7.46	-1.32
99	Female	52	28	6	Ventilation	ICU	15	ICU	Death	Hospital	2nd	ARDS	27.76	No	No	No	No	No	No	No	No	No	No	Yes	Yes	No	No			-0.2	-6.98	-6.92	-1.08
100	Female	70	10	0	Ventilation	ICU	5	ICU	Discharge	Hospital	2nd	non-ARDS	30.12	No	Yes	Yes	No	No	No	No	No	No	No	No	Yes	No	No	No	Hypothyroidism	-0.01	-7.44	3.33	0.69
100	Female	70	12	1	Ventilation	ICU	5	ICU	Discharge	Hospital	2nd	non-ARDS	30.12	No	Yes	Yes	No	No	No	No	No	No	No	No	Yes	No	No	No	Hypothyroidism	2	-5.87	6.58	1.14
100	Female	70	17	2	Ventilation	ICU	5	non-ICU	Discharge	Hospital	2nd	non-ARDS	30.12	No	Yes	Yes	No	No	No	No	No	No	No	No	Yes	No	No	No	Hypothyroidism	3.89	-4.64	4.88	0.62
100	Female	70	21	3	Ventilation	ICU	5	non-ICU	Discharge	Hospital	2nd	non-ARDS	30.12	No	Yes	Yes	No	No	No	No	No	No	No	No	Yes	No	No	No	Hypothyroidism	4.14	-4	7.68	1.56
100	Female	70	24	4	Ventilation	ICU	5	non-ICU	Discharge	Hospital	2nd	non-ARDS	30.12	No	Yes	Yes	No	No	No	No	No	No	No	No	Yes	No	No	No	Hypothyroidism	4.35	-3.89	9.11	2.03
100	Female	70	26	5	Ventilation	ICU	5	non-ICU	Discharge	Hospital	2nd	non-ARDS	30.12	No	Yes	Yes	No	No	No	No	No	No	No	No	Yes	No	No	No	Hypothyroidism	4.61	-4.06	7.37	0.99
100	Female	70	28	6	Ventilation	ICU	5	non-ICU	Discharge	Hospital	2nd	non-ARDS	30.12	No	Yes	Yes	No	No	No	No	No	No	No	No	Yes	No	No	No	Hypothyroidism	4.75	-3.76	6.44	0.89
101	Male	58	18	0	Ventilation	non-ICU		non-ICU	Discharge	Hospital	2nd	non-ARDS		No	No	Yes	No	No	No	No	No	No	Yes	No	Yes	Yes	No	Stopped		-4.37	-10.18	13.37	4.1
101	Male	58	20	1	Ventilation	non-ICU		non-ICU	Discharge	Hospital	2nd	non-ARDS		No	No	Yes	No	No	No	No	No	No	Yes	No	Yes	Yes	No	Stopped		-0.97	-8.97	12.68	3.66
102	Male	62	13	0	Ventilation	non-ICU		non-ICU	Discharge	Hospital	2nd	non-ARDS	53.92	Yes	Yes	No	No	No	No	No	No	Yes	No	No	Yes	No	No	Stopped		-24.17	-11.09	9.53	2.53
102	Male	62	15	1	Ventilation	non-ICU		non-ICU	Discharge	Hospital	2nd	non-ARDS	53.92	Yes	Yes	No	No	No	No	No	No	Yes	No	No	Yes	No	No	Stopped		-20.07	-10.37	6.31	2.11
103		72	15	0		non-ICU		non-ICU		Hospital	2nd			No	No	No	Yes	No	Yes	No	No	No	No	No	Yes	No	No	Stopped		-6.41	-3.71	14.67	4.82
103		72	18	1		non-ICU		non-ICU		Hospital	2nd			No	No	No	Yes	No	Yes	No	No	No	No	No	Yes	No	No	Stopped		-1.13	-10.65	20.8	5.37
103		72	20	2		non-ICU		non-ICU		Hospital	2nd			No	No	No	Yes	No	Yes	No	No	No	No	No	Yes	No	No	Stopped		-0.41	-8.37	16.89	3.74
104	Male	70	23	0	Ventilation	ICU	5	non-ICU	Discharge	Hospital	2nd	ARDS	33.14	No	No	No	No	No	No	No	No	No	No	No	Yes	No	No	No		-10.31	-7.98	7.43	0.97
104	Male	70	25	1	Ventilation	ICU	5	ICU	Discharge	Hospital	2nd	ARDS	33.14	No	No	No	No	No	No	No	No	No	No	No	Yes	No	No	No		-7.67	-7.15	1.43	0.4
104	Male	70	27	2	Ventilation	ICU	5	ICU	Discharge	Hospital	2nd	ARDS	33.14	No	No	No	No	No	No	No	No	No	No	No	Yes	No	No	No		-5.01	-6.62	-2.3	-0.29
105	Male	80	11	0	Ventilation	ICU	4	ICU	Death	Hospital	2nd	ARDS	26.99	No	No	No	No	No	No	No	No	No	No	No	Yes	No	No			-4.2	-10.19	22.57	6.32
106	Male	63		0	Ventilation	ICU	10	non-ICU	Discharge	Hospital	2nd	non-ARDS	27.47	No	No	No	No	No	No	No	No	No	No	No	No	No	No	Stopped		-8.76	-8.47	21.03	3.62
106	Male	63		1	Ventilation	ICU	10	ICU	Discharge	Hospital	2nd	non-ARDS	27.47	No	No	No	No	No	No	No	No	No	No	No	No	No	No	Stopped		-3.28	-6.66	13.79	2.44
106	Male	63		2	Ventilation	ICU	10	ICU	Discharge	Hospital	2nd	non-ARDS	27.47	No	No	No	No	No	No	No	No	No	No	No	No	No	No	Stopped		-1.78	-5.83	8.14	0.89
106	Male	63		3	Ventilation	ICU	10	ICU	Discharge	Hospital	2nd	non-ARDS	27.47	No	No	No	No	No	No	No	No	No	No	No	No	No	No	Stopped		0.81	-5.18	8.64	0.9
106	Male	63		4	Ventilation	ICU	10	ICU	Discharge	Hospital	2nd	non-ARDS	27.47	No	No	No	No	No	No	No	No	No	No	No	No	No	No	Stopped		2.01	-4.92	7.86	0.96
106	Male	63		5	Ventilation	ICU	10	non-ICU	Discharge	Hospital	2nd	non-ARDS	27.47	No	No	No	No	No	No	No	No	No	No	No	No	No	No	Stopped		2.78	-4.68	5.9	0.74
106	Male	63		6	Ventilation	ICU	10	non-ICU	Discharge	Hospital	2nd	non-ARDS	27.47	No	No	No	No	No	No	No	No	No	No	No	No	No	No	Stopped		3.59	-3.73	6.04	0.53
106	Male	63		7	Ventilation	ICU	10	non-ICU	Discharge	Hospital	2nd	non-ARDS	27.47	No	No	No	No	No	No	No	No	No	No	No	No	No	No	Stopped		2.8	-3.64	7.74	1.38
106	Male	63		8	Ventilation	ICU	10	non-ICU	Discharge	Hospital	2nd	non-ARDS	27.47	No	No	No	No	No	No	No	No	No	No	No	No	No	No	Stopped		3.2	-4.05	9.68	1.64
106	Male	63		9	Ventilation	ICU	10	non-ICU	Discharge	Hospital	2nd	non-ARDS	27.47	No	No	No	No	No	No	No	No	No	No	No	No	No	No	Stopped		3.52	-3.27	12.94	2.03
106	Male	63		10	Ventilation	ICU	10	non-ICU	Discharge	Hospital	2nd	non-ARDS	27.47	No	No	No	No	No	No	No	No	No	No	No	No	No	No	Stopped		3.25	-3.83	14.1	2.52
107	Male	73	9	0	Ventilation	non-ICU		non-ICU	Discharge	Hospital	2nd	non-ARDS	26.4	Yes	Yes	No	No	No	No	No	No	Yes	No	No	Yes	Yes	No	No		-2.83	-3.28	9.06	3.1
107	Male	73	11	1	Ventilation	non-ICU		non-ICU	Discharge	Hospital	2nd	non-ARDS	26.4	Yes	Yes	No	No	No	No	No	No	Yes	No	No	Yes	Yes	No	No		-2.57	-12.25	13.37	3.44
107	Male	73	14	2	Ventilation	non-ICU		non-ICU	Discharge	Hospital	2nd	non-ARDS	26.4	Yes	Yes	No	No	No	No	No	No	Yes	No	No	Yes	Yes	No	No		-4.03	-14.51	11.16	3.25
108	Male	74	26	0	Ventilation	ICU	53	ICU	Discharge	Hospital	2nd	non-ARDS	26.23	No	Yes	No	No	No	No	No	No	No	Yes	No	No	No	No			0.32	-4.14	5.59	0.99
108	Male	74	28	1	Ventilation	ICU	53	ICU	Discharge	Hospital	2nd	non-ARDS	26.23	No	Yes	No	No	No	No	No	No	No	Yes	No	No	No	No			0.54	-4.27	7.02	1.43
108	Male	74	31	2	Ventilation	ICU	53	ICU	Discharge	Hospital	2nd	non-ARDS	26.23	No	Yes	No	No	No	No	No	No	No	Yes	No	No	No	No			0.96	-4.39	7.94	1.58
108	Male	74	33	3	Ventilation	ICU	53	ICU	Discharge	Hospital	2nd	non-ARDS	26.23	No	Yes	No	No	No	No	No	No	No	Yes	No	No	No	No			0.84	-4.55	7.62	1.62
108	Male	74	35	4	Ventilation	ICU	53	ICU	Discharge	Hospital	2nd	non-ARDS	26.23	No	Yes	No	No	No	No	No	No	No	Yes	No	No	No	No			0.74	-4.29	6.51	1.51
109	Male	60	23	0	Ventilation	ICU	25	ICU	Discharge	Hospital	2nd	non-ARDS	36.52	Yes	Yes	Yes	No	No	No	No	No	No	Yes	No	Yes	No	No			-5.22	-3.46	-4.37	-0.75
109	Male	60	28	1	Ventilation	ICU	25	ICU	Discharge	Hospital	2nd	non-ARDS	36.52	Yes	Yes	Yes	No	No	No	No	No	No	Yes	No	Yes	No	No			-5.09	-2.36	-5.29	-0.91
109	Male	60	30	2	Ventilation	ICU	25	ICU	Discharge	Hospital	2nd	non-ARDS	36.52	Yes	Yes	Yes	No	No	No	No	No	No	Yes	No	Yes	No	No			-5.57	-2.37	-8.12	-2.13
109	Male	60	32	3	Ventilation	ICU	25	ICU	Discharge	Hospital	2nd	non-ARDS	36.52	Yes	Yes	Yes	No	No	No	No	No	No	Yes	No	Yes	No	No			-5.09	-2.41	-5.93	-1.22
109	Male	60	35	4	Ventilation	ICU	25	ICU	Discharge	Hospital	2nd	non-ARDS	36.52	Yes	Yes	Yes	No	No	No	No	No	No	Yes	No	Yes	No	No			-5.63	-2.32	-5.46	-0.89
110	Male	82	9	0	Ventilation	non-ICU		non-ICU	Discharge	Hospital	2nd	non-ARDS	24.84	Yes	No	No	No	No	No	No	No	Yes	No	No	No	No	No			-2.23	-15.89	20.59	4.75
110	Male	82	11	1	Ventilation	non-ICU		non-ICU	Discharge	Hospital	2nd	non-ARDS	24.84	Yes	No	No	No	No	No	No	No	Yes	No	No	No	No	No			-2	-15.64	15.16	3.75
111	Male	67	15	0	Ventilation	ICU	12	ICU	Discharge	Hospital	2nd	non-ARDS	26.32	No	Yes	Yes	No	No	No	Yes	No	Yes	No	No	Yes	No	Yes	Stopped		-10.71	-9.05	7.08	3.35
111	Male	67	17	1	Ventilation	ICU	12	ICU	Discharge	Hospital	2nd	non-ARDS	26.32	No	Yes	Yes	No	No	No	Yes	No	Yes	No	No	Yes	No	Yes	Stopped		-9.45	-7.64	-0.76	1.85
111	Male	67	20	2	Ventilation	ICU	12	ICU	Discharge	Hospital	2nd	non-ARDS	26.32	No	Yes	Yes	No	No	No	Yes	No	Yes	No	No	Yes	No	Yes	Stopped		-5.43	-6.85	3.15	2.66
111	Male	67	22	3	Ventilation	ICU	12	non-ICU	Discharge	Hospital	2nd	non-ARDS	26.32	No	Yes	Yes	No	No	No	Yes	No	Yes	No	No	Yes	No	Yes	Stopped		-2.88	-6.15	3.51	3.15
111	Male	67	24	4	Ventilation	ICU	12	non-ICU	Discharge	Hospital	2nd	non-ARDS	26.32	No	Yes	Yes	No	No	No	Yes	No	Yes	No	No	Yes	No	Yes	Stopped		-1.16	-5.85	3.51	3.1
111	Male	67	27	5	Ventilation	ICU	12	non-ICU	Discharge	Hospital	2nd	non-ARDS	26.32	No	Yes	Yes	No	No	No	Yes	No	Yes	No	No	Yes	No	Yes	Stopped		0.42	-5.62	3.37	2.82
111	Male	67	29	6	Ventilation	ICU	12	non-ICU	Discharge	Hospital	2nd	non-ARDS	26.32	No	Yes	Yes	No	No	No	Yes	No	Yes	No	No	Yes	No	Yes	Stopped		1.69	-5.71	4.92	3.67
111	Male	67	31	7	Ventilation	ICU	12	non-ICU	Discharge	Hospital	2nd	non-ARDS	26.32	No	Yes	Yes	No	No	No	Yes	No	Yes	No	No	Yes	No	Yes	Stopped		2.69	-5.64	6.24	4
111	Male	67	34	8	Ventilation	ICU	12	non-ICU	Discharge	Hospital	2nd	non-ARDS	26.32	No	Yes	Yes	No	No	No	Yes	No	Yes	No	No	Yes	No	Yes	Stopped		3.12	-5.3	5.48	3.44
111	Male	67	36	9	Ventilation	ICU	12	non-ICU	Discharge	Hospital	2nd	non-ARDS	26.32	No	Yes	Yes	No	No	No	Yes	No	Yes	No	No	Yes	No	Yes	Stopped		3.01	-5.49	4.9	3.06
111	Male	67	38	10	Ventilation	ICU	12	non-ICU	Discharge	Hospital	2nd	non-ARDS	26.32	No	Yes	Yes	No	No	No	Yes	No	Yes	No	No	Yes	No	Yes	Stopped		3.5	-5.37	5.39	3.29
111	Male	67	41	11	Ventilation	ICU	12	non-ICU	Discharge	Hospital	2nd	non-ARDS	26.32	No	Yes	Yes	No	No	No	Yes	No	Yes	No	No	Yes	No	Yes	Stopped		3.43	-5.56	4.56	3.11
112	Male	60	4	0	Ventilation	non-ICU		non-ICU	Discharge	Hospital	2nd	non-ARDS	29.49	Yes	Yes	No	No	No	No	No	No	No	No	No	Yes	Yes	No	Stopped		-2.63	-10.97	8.87	5
113	Female	53	4	0	Ventilation	non-ICU		non-ICU	Discharge	Hospital	2nd	non-ARDS	44.98	No	No	No	No	No	No	No	No	No	No	No	Yes	Yes	No	No		-3.95	-11.35	7.6	1.89
113	Female	53	7	1	Ventilation	non-ICU		non-ICU	Discharge	Hospital	2nd	non-ARDS	44.98	No	No	No	No	No	No	No	No	No	No	No	Yes	Yes	No	No		-2.09	-10.22	5.05	1.36
114	Male	71	17	0	Ventilation	non-ICU		non-ICU	Discharge	Hospital	2nd	non-ARDS	19.41	No	Yes	Yes	No	No	No	No	No	No	No	No	Yes	No	No	No		-4.33	-9.08	20.39	5.54
115	Male	72	11	0	Ventilation	ICU	3	ICU	Discharge	Hospital	2nd	non-ARDS	27.47	No	No	No	No	No	No	No	No	No	No	No	Yes	No	No	Yes	Hypercholesterolemia	-14.99	-6.7	12.15	2.34
116	Male	80	8	0		ICU	9	ICU	Discharge	Hospital	2nd	non-ARDS	28.58	Yes	Yes	No	No	No	No	No	No				No	No	No	No	Mitralis valve insufficiency	-5.76	-9.83	9.24	1.5
116	Male	80	10	1		ICU	9	ICU	Discharge	Hospital	2nd	non-ARDS	28.58	Yes	Yes	No	No	No	No	No	No				No	No	No	No	Mitralis valve insufficiency	-4.54	-7.69	3.56	0.31
116	Male	80	12	2		ICU	9	ICU	Discharge	Hospital	2nd	non-ARDS	28.58	Yes	Yes	No	No	No	No	No	No				No	No	No	No	Mitralis valve insufficiency	-2.45	-7.78	2.51	0.21
116	Male	80	17	3		ICU	9	non-ICU	Discharge	Hospital	2nd	non-ARDS	28.58	Yes	Yes	No	No	No	No	No	No				No	No	No	No	Mitralis valve insufficiency	-0.37	-7.1	3.7	1.36
117	Female	71	9	0		non-ICU		non-ICU	Discharge	Hospital	2nd	non-ARDS	36.33	No	No	No	No	No	No	No	No	No	No	No	Yes	Yes	No	Stopped		-8.86	-8.97	24.44	4.81
117	Female	71	12	1		non-ICU		non-ICU	Discharge	Hospital	2nd	non-ARDS	36.33	No	No	No	No	No	No	No	No	No	No	No	Yes	Yes	No	Stopped		-12.77	-7.3	12.75	3.38
118	Female	54	33	0	No ventilation	non-ICU		non-ICU	Discharge	Hospital	2nd	non-ARDS	27.47	Yes	No	No	No	No	No	Yes	No	Yes	No	No	Yes	Yes	No	No		-0.67	-10.09	35.11	7.25
119	Female	80	10	0	No ventilation	non-ICU		non-ICU	Discharge	Hospital	2nd	non-ARDS	27.68	Yes	Yes	No	No	Yes	No	No	No	No	No	No	No	No	No	No		0.04	-9.7	23.28	5.74
120	Female	45	13	0	Ventilation	non-ICU		non-ICU	Discharge	Hospital	2nd	non-ARDS	30.85	Yes	Yes	No	No	No	Yes	No	No	Yes	No	No	Yes	Yes	No	No		-8.36	-11.87	24.31	4.47
120	Female	45	15	1	Ventilation	non-ICU		non-ICU	Discharge	Hospital	2nd	non-ARDS	30.85	Yes	Yes	No	No	No	Yes	No	No	Yes	No	No	Yes	Yes	No	No		-8.11	-10.18	19.66	4.78
121	Male	79	22	0		ICU		ICU	Discharge	Hospital	2nd	non-ARDS	31.4	No	No	Yes	No	No	No	No	No	Yes	No	No	Yes	No	No	No	Paroxysmal atrium fibrillation	-3.03	-4.86	2.79	1.09
121	Male	79	25	1		ICU		ICU	Discharge	Hospital	2nd	non-ARDS	31.4	No	No	Yes	No	No	No	No	No	Yes	No	No	Yes	No	No	No	Paroxysmal atrium fibrillation	-1.63	-5.26	4.25	1.24
121	Male	79	27	2		ICU		ICU	Discharge	Hospital	2nd	non-ARDS	31.4	No	No	Yes	No	No	No	No	No	Yes	No	No	Yes	No	No	No	Paroxysmal atrium fibrillation	-0.24	-4.66	5.91	1.42
121	Male	79	29	3		ICU		ICU	Discharge	Hospital	2nd	non-ARDS	31.4	No	No	Yes	No	No	No	No	No	Yes	No	No	Yes	No	No	No	Paroxysmal atrium fibrillation	0.13	-5.41	7.3	1.71
122	Male	36	15	0	Ventilation	non-ICU		non-ICU	Discharge	Hospital	2nd	non-ARDS	26.03	No	No	No	No	No	No	No	No	No	No	No	Yes	Yes	No			-3.35	-5.73	18.77	4.71
123	Male	87	11	0	Ventilation	non-ICU		non-ICU	Discharge	Hospital	2nd	non-ARDS	24.25	No	Yes	No	No	Yes	No	No	No	Yes	No	No	Yes	Yes	No			-6.14	-12.2	22.11	5.24
123	Male	87	14	1	Ventilation	non-ICU		non-ICU	Discharge	Hospital	2nd	non-ARDS	24.25	No	Yes	No	No	Yes	No	No	No	Yes	No	No	Yes	Yes	No			-3.06	-11.1	19.45	4.41
123	Male	87	16	2	Ventilation	non-ICU		non-ICU	Discharge	Hospital	2nd	non-ARDS	24.25	No	Yes	No	No	Yes	No	No	No	Yes	No	No	Yes	Yes	No			-0.49	-9.8	17.55	3.8
124	Male	58	14	0	Ventilation	non-ICU		non-ICU	Discharge	Hospital	2nd	non-ARDS	27.09	Yes	Yes	No	No	No	No	No	No	Yes	No	No	Yes	No	No			-17.24	-8.81	10.68	4.89
125	Female	67	14	0	Ventilation	non-ICU		non-ICU	Discharge	Hospital	2nd	non-ARDS	34.89	Yes	Yes	Yes	No	Yes	No	No	No	No	No	No	Yes	Yes	Yes	No		-3.7	-13.77	27.04	6.68
125	Female	67	16	1	Ventilation	non-ICU		non-ICU	Discharge	Hospital	2nd	non-ARDS	34.89	Yes	Yes	Yes	No	Yes	No	No	No	No	No	No	Yes	Yes	Yes	No		-2.99	-13.28	23.61	6.11
126	Male	68	10	0	Ventilation	non-ICU		non-ICU	Discharge	Hospital	2nd	non-ARDS	33.7	No	Yes	No	No	No	No	No	No	Yes	No	No	Yes	No	No	Stopped		-20.99	-11.3	20.27	7.83
126	Male	68	13	1	Ventilation	non-ICU		non-ICU	Discharge	Hospital	2nd	non-ARDS	33.7	No	Yes	No	No	No	No	No	No	Yes	No	No	Yes	No	No	Stopped		-20.78	-13.37	18.02	7.98
127	Male	81	15	0	Ventilation	ICU	5	ICU	Discharge	Hospital	2nd	ARDS	21.26	No	Yes	Yes	No	Yes	No	No	No	Yes	No	No	Yes	No	No			-1.12	-9.17	13.47	2.73
128	Male	62	16	0	Ventilation	ICU	5	ICU	Discharge	Hospital	2nd	ARDS	33.22	No	No	No	No	No	No	No	No	No	No	No	Yes	No	No		Obstructive sleep apnea syndrome	-6.31	-11.44	17.75	5.41
128	Male	62	18	1	Ventilation	ICU	5	ICU	Discharge	Hospital	2nd	ARDS	33.22	No	No	No	No	No	No	No	No	No	No	No	Yes	No	No		Obstructive sleep apnea syndrome	-7.5	-10.54	8.98	2.98
129	Female	69	8	0	Ventilation	ICU	2	non-ICU	Discharge	Hospital	2nd	non-ARDS	26.96	No	No	No	No	No	No	No	No	No	No	No	Yes	No	No	Stopped		-5.87	-14.99	24.87	7.7
129	Female	69	10	1	Ventilation	ICU	2	ICU	Discharge	Hospital	2nd	non-ARDS	26.96	No	No	No	No	No	No	No	No	No	No	No	Yes	No	No	Stopped		-6.94	-11.48	17.56	5.62
130	Male	91		0	Ventilation	non-ICU		non-ICU	Discharge	Hospital	2nd	non-ARDS	23.05	No	Yes	No	No	No	No	No	No	No	Yes	No	Yes	Yes	No	Stopped		-7.19	-5.48	15.16	3.61
130	Male	91		1	Ventilation	non-ICU		non-ICU	Discharge	Hospital	2nd	non-ARDS	23.05	No	Yes	No	No	No	No	No	No	No	Yes	No	Yes	Yes	No	Stopped		-5.52	-6.95	14.41	2.3
130	Male	91		2	Ventilation	non-ICU		non-ICU	Discharge	Hospital	2nd	non-ARDS	23.05	No	Yes	No	No	No	No	No	No	No	Yes	No	Yes	Yes	No	Stopped		-2.28	-6.65	13.85	2.03
130	Male	91		3	Ventilation	non-ICU		non-ICU	Discharge	Hospital	2nd	non-ARDS	23.05	No	Yes	No	No	No	No	No	No	No	Yes	No	Yes	Yes	No	Stopped		1.74	-7.55	14.96	3.16
130	Male	91		4	Ventilation	non-ICU		non-ICU	Discharge	Hospital	2nd	non-ARDS	23.05	No	Yes	No	No	No	No	No	No	No	Yes	No	Yes	Yes	No	Stopped		3.39	-6.85	13.47	3.45
130	Male	91		5	Ventilation	non-ICU		non-ICU	Discharge	Hospital	2nd	non-ARDS	23.05	No	Yes	No	No	No	No	No	No	No	Yes	No	Yes	Yes	No	Stopped		6.33	-6.87	11.47	3.02
131	Male	67	18	0	Ventilation	ICU	20	ICU	Discharge	Hospital	2nd	ARDS	27.76	Yes	No	Yes	No	No	No	No	No	No	No	No	Yes	No	No			-12.01	-8.13	8.08	3.04
131	Male	67	20	1	Ventilation	ICU	20	ICU	Discharge	Hospital	2nd	ARDS	27.76	Yes	No	Yes	No	No	No	No	No	No	No	No	Yes	No	No			-9.82	-6.11	8.44	3.05
131	Male	67	23	2	Ventilation	ICU	20	ICU	Discharge	Hospital	2nd	ARDS	27.76	Yes	No	Yes	No	No	No	No	No	No	No	No	Yes	No	No			-5.07	-4.17	5.34	2.45
131	Male	67	25	3	Ventilation	ICU	20	ICU	Discharge	Hospital	2nd	ARDS	27.76	Yes	No	Yes	No	No	No	No	No	No	No	No	Yes	No	No			-3.14	-3.57	4.85	2.4
131	Male	67	27	4	Ventilation	ICU	20	ICU	Discharge	Hospital	2nd	ARDS	27.76	Yes	No	Yes	No	No	No	No	No	No	No	No	Yes	No	No			-2.1	-3.23	5.13	2.29
131	Male	67	30	5	Ventilation	ICU	20	ICU	Discharge	Hospital	2nd	ARDS	27.76	Yes	No	Yes	No	No	No	No	No	No	No	No	Yes	No	No			-2.67	-2.91	5.63	2.59
131	Male	67	32	6	Ventilation	ICU	20	non-ICU	Discharge	Hospital	2nd	ARDS	27.76	Yes	No	Yes	No	No	No	No	No	No	No	No	Yes	No	No			-0.68	-2.88	6.23	2.36
131	Male	67	34	7	Ventilation	ICU	20	ICU	Discharge	Hospital	2nd	ARDS	27.76	Yes	No	Yes	No	No	No	No	No	No	No	No	Yes	No	No			0.13	-2.43	7.14	2.61
132	Female	88	9	0	Ventilation	non-ICU		non-ICU	Death	Hospital	2nd	ARDS	21.22	No	No	Yes	No	No	No	No	No	No	No	No	Yes	No	No	Stopped		-9.09	-12.64	37.31	9.36
132	Female	88	11	1	Ventilation	non-ICU		non-ICU	Death	Hospital	2nd	ARDS	21.22	No	No	Yes	No	No	No	No	No	No	No	No	Yes	No	No	Stopped		-6.17	-15.54	39.15	7.85
132	Female	88	16	2	Ventilation	non-ICU		non-ICU	Death	Hospital	2nd	ARDS	21.22	No	No	Yes	No	No	No	No	No	No	No	No	Yes	No	No	Stopped		-4.8	-15.94	24	5.25
132	Female	88	18	3	Ventilation	non-ICU		non-ICU	Death	Hospital	2nd	ARDS	21.22	No	No	Yes	No	No	No	No	No	No	No	No	Yes	No	No	Stopped		-3.5	-13.36	19.07	4.17
132	Female	88	23	4	Ventilation	non-ICU		non-ICU	Death	Hospital	2nd	ARDS	21.22	No	No	Yes	No	No	No	No	No	No	No	No	Yes	No	No	Stopped		-1.29	-8.57	8.54	1.63
133	Male	63	16	0	Ventilation	ICU	9	ICU	Death	Hospital	2nd	non-ARDS	41.35	Yes	No	Yes	No	No	No	No	No	No	No	No	Yes	No	No			-14.55	-7.4	15.97	3.11
133	Male	63	18	1	Ventilation	ICU	9	ICU	Death	Hospital	2nd	non-ARDS	41.35	Yes	No	Yes	No	No	No	No	No	No	No	No	Yes	No	No			-11.95	-4.69	5.23	1.25
133	Male	63	21	2	Ventilation	ICU	9	ICU	Death	Hospital	2nd	non-ARDS	41.35	Yes	No	Yes	No	No	No	No	No	No	No	No	Yes	No	No			-8	-3.93	4.4	1.38
134	Male	60	8	0	Ventilation	non-ICU		non-ICU	Discharge	Hospital	2nd	non-ARDS	31.1	No	No	No	No	No	No	No	No	No	No	No	Yes	Yes	No	No		0.77	-7.78	-4.01	-0.01
135	Male	69	8	0	Ventilation	non-ICU		non-ICU	Discharge	Hospital	2nd	non-ARDS		No	No	No	No	No	No	No	No	No	No	No	Yes	No	No	Stopped		-6.33	-14.74	28.99	6.94
135	Male	69	10	1	Ventilation	non-ICU		non-ICU	Discharge	Hospital	2nd	non-ARDS		No	No	No	No	No	No	No	No	No	No	No	Yes	No	No	Stopped		-7.74	-15.05	25.66	7.71
136	Male	70	11	0	Ventilation	non-ICU		non-ICU	Discharge	Hospital	2nd	non-ARDS	22.86	No	No	No	No	No	No	No	No	No	No	No	Yes	No	No	Stopped	Periferal arterial vessel problems	-25.76	-13.19	19.29	6.49
136	Male	70	13	1	Ventilation	non-ICU		non-ICU	Discharge	Hospital	2nd	non-ARDS	22.86	No	No	No	No	No	No	No	No	No	No	No	Yes	No	No	Stopped	Periferal arterial vessel problems	-24.48	-13.37	18.68	7
136	Male	70	15	2	Ventilation	non-ICU		non-ICU	Discharge	Hospital	2nd	non-ARDS	22.86	No	No	No	No	No	No	No	No	No	No	No	Yes	No	No	Stopped	Periferal arterial vessel problems	-21.62	-12.3	14.73	5.67
136	Male	70	18	3	Ventilation	non-ICU		non-ICU	Discharge	Hospital	2nd	non-ARDS	22.86	No	No	No	No	No	No	No	No	No	No	No	Yes	No	No	Stopped	Periferal arterial vessel problems	-16.44	-11.24	9.88	3.37
137	Male	70	9	0		ICU	13	non-ICU	Death	Hospital	2nd	ARDS	25.18	No	Yes	No	No	No	No	Yes	No	No	No	No	Yes	Yes	No	Stopped	Graft versus host disease	-0.93	-8.12	26.31	7.2
137	Male	70	14	1		ICU	13	ICU	Death	Hospital	2nd	ARDS	25.18	No	Yes	No	No	No	No	Yes	No	No	No	No	Yes	Yes	No	Stopped	Graft versus host disease	1.91	-7.69	12.86	5.51
137	Male	70	16	2		ICU	13	ICU	Death	Hospital	2nd	ARDS	25.18	No	Yes	No	No	No	No	Yes	No	No	No	No	Yes	Yes	No	Stopped	Graft versus host disease	1.87	-6.29	6.5	3.43
137	Male	70	18	3		ICU	13	ICU	Death	Hospital	2nd	ARDS	25.18	No	Yes	No	No	No	No	Yes	No	No	No	No	Yes	Yes	No	Stopped	Graft versus host disease	2.96	-7.24	-3.54	2.66
137	Male	70	21	4		ICU	13	ICU	Death	Hospital	2nd	ARDS	25.18	No	Yes	No	No	No	No	Yes	No	No	No	No	Yes	Yes	No	Stopped	Graft versus host disease	2.81	-6.79	-2.08	3.16
138	Male	72	17	0	Ventilation	non-ICU		non-ICU	Discharge	Hospital	2nd	non-ARDS		No	No	Yes	Yes	No	No	No	No	No	Yes	Yes	Yes	No	No			1.92	-6.73	25.75	4.8
139	Male	69	11	0	Ventilation	non-ICU		non-ICU	Discharge	Hospital	2nd	non-ARDS		Yes	Yes	Yes	No	Yes	No	No	No	Yes	No	No	Yes	Yes	No	Stopped		-18.61	-13.58	27.77	5.89
140	Male	57	17	0	Ventilation	non-ICU		non-ICU	Discharge	Hospital	2nd	non-ARDS	22.34	No	Yes	No	No	No	No	No	No	No	No	No	Yes	No	No	No		-3.53	-12.85	23.29	5.48
141	Female	51	14	0	Ventilation	non-ICU		non-ICU	Discharge	Hospital	2nd	non-ARDS	29.4	Yes	Yes	No	No	No	No	No	No	Yes	No	No	Yes	Yes	No	No	Hypergodrotroop hypogodisme	1.79	-9.67	35.81	7.08
142	Male	83	14	0	Ventilation	non-ICU		non-ICU	Discharge	Hospital	2nd	non-ARDS		No	No	Yes	No	Yes	No	No	No	Yes	No	No	Yes	Yes	No	Stopped		-7.36	-13.56	21.37	5.26
143	Male	71	13	0	Ventilation	ICU	16	ICU	Death	Hospital	2nd	ARDS	36.2	Yes	Yes	No	No	No	No	No	No	No	Yes	No	Yes	No	No			-14.4	-12.43	8.34	1.29
143	Male	71	15	1	Ventilation	ICU	16	ICU	Death	Hospital	2nd	ARDS	36.2	Yes	Yes	No	No	No	No	No	No	No	Yes	No	Yes	No	No			-15.29	-10.59	0.02	-1.4
143	Male	71	18	2	Ventilation	ICU	16	ICU	Death	Hospital	2nd	ARDS	36.2	Yes	Yes	No	No	No	No	No	No	No	Yes	No	Yes	No	No			-8.79	-8.03	-0.57	-0.03
144	Male	43	16	0	Ventilation	non-ICU		non-ICU	Discharge	Hospital	2nd	non-ARDS	28.73	No	Yes	No	No	No	No	No	No	No	Yes	No	No	No	No			-7.7	-7.81	14.02	4.43
144	Male	43	18	1	Ventilation	non-ICU		non-ICU	Discharge	Hospital	2nd	non-ARDS	28.73	No	Yes	No	No	No	No	No	No	No	Yes	No	No	No	No			-4.97	-9.89	17.56	5.35
144	Male	43	21	2	Ventilation	non-ICU		non-ICU	Discharge	Hospital	2nd	non-ARDS	28.73	No	Yes	No	No	No	No	No	No	No	Yes	No	No	No	No			-6.26	-8.04	13.7	4.51
145	Female	63	12	0	Ventilation	ICU	2	non-ICU	Discharge	Hospital	2nd	non-ARDS	34.93	No	Yes	No	Yes	No	No	No	No	Yes	No	No	Yes	Yes	Yes	Stopped		-2.74	-13.25	24.06	8.39
146	Male	58	9	0	Ventilation	ICU	5	ICU	Discharge	Hospital	2nd	non-ARDS	28.31	Yes	Yes	No	No	No	No	Yes	No	No	Yes	No	Yes	Yes	No	Stopped		-5.05	-9.34	25.71	4.84
146	Male	58	11	1	Ventilation	ICU	5	ICU	Discharge	Hospital	2nd	non-ARDS	28.31	Yes	Yes	No	No	No	No	Yes	No	No	Yes	No	Yes	Yes	No	Stopped		-7.71	-10.73	26.74	3.36
146	Male	58	13	2	Ventilation	ICU	5	non-ICU	Discharge	Hospital	2nd	non-ARDS	28.31	Yes	Yes	No	No	No	No	Yes	No	No	Yes	No	Yes	Yes	No	Stopped		-9.64	-10.87	25.64	3.38
147	Female	68	13	0	Ventilation	non-ICU		non-ICU	Discharge	Hospital	2nd	non-ARDS	29.37	Yes	Yes	No	Yes	No	No	No	No	No	Yes	No	Yes	No	No	Stopped		-21.55	-10.68	19.83	3.82
148	Female	68	16	0	Ventilation	ICU	24	non-ICU	Death	Hospital	2nd	non-ARDS	29.3	Yes	Yes	Yes	No	No	No	No	No	No	No	No	Yes	No	Yes			-8	-11.04	20.12	3.96
148	Female	68	18	1	Ventilation	ICU	24	ICU	Death	Hospital	2nd	non-ARDS	29.3	Yes	Yes	Yes	No	No	No	No	No	No	No	No	Yes	No	Yes			-4.19	-8.71	11.18	1.82
148	Female	68	21	2	Ventilation	ICU	24	ICU	Death	Hospital	2nd	non-ARDS	29.3	Yes	Yes	Yes	No	No	No	No	No	No	No	No	Yes	No	Yes			-0.38	-7.44	4.7	0.81
148	Female	68	23	3	Ventilation	ICU	24	ICU	Death	Hospital	2nd	non-ARDS	29.3	Yes	Yes	Yes	No	No	No	No	No	No	No	No	Yes	No	Yes			1.02	-6.79	4.55	1.03
148	Female	68	28	4	Ventilation	ICU	24	ICU	Death	Hospital	2nd	non-ARDS	29.3	Yes	Yes	Yes	No	No	No	No	No	No	No	No	Yes	No	Yes			2.82	-5.35	4.11	1.08
148	Female	68	30	5	Ventilation	ICU	24	ICU	Death	Hospital	2nd	non-ARDS	29.3	Yes	Yes	Yes	No	No	No	No	No	No	No	No	Yes	No	Yes			3.32	-5.01	4.06	1.08
149	Male	56	7	0	Ventilation	non-ICU		non-ICU	Discharge	Hospital	2nd	non-ARDS	26.4	Yes	No	No	No	No	No	No	No	No	No	Yes	Yes	Yes	No	No		-7.97	-12.06	22.84	3.1
150	Female	54	10	0	Ventilation	non-ICU		non-ICU	Discharge	Hospital	2nd	non-ARDS	25.01	No	No	No	No	No	No	No	No	No	No	No	Yes	Yes	No	Stopped		-7.97	-11.68	22.44	5
151	Male	77	18	0	Ventilation	non-ICU		non-ICU	Discharge	Hospital	2nd	non-ARDS	24.57	Yes	Yes	No	No	No	No	No	No	No	No	No	Yes	No	Yes			-12.42	-11.72	10.22	1.54
151	Male	77	20	1	Ventilation	non-ICU		non-ICU	Discharge	Hospital	2nd	non-ARDS	24.57	Yes	Yes	No	No	No	No	No	No	No	No	No	Yes	No	Yes			-12.41	-10.18	3.65	1.96
152	Male	73	14	0	Ventilation	non-ICU		non-ICU	Discharge	Hospital	2nd	non-ARDS	30.42	No	Yes	No	No	No	No	No	No	Yes	No	No	Yes	No	Yes			-7.95	-11.68	24.35	4.3
153	Male	77	12	0	Ventilation	non-ICU		non-ICU	Death	Hospital	2nd	ARDS	24.54	No	Yes	Yes	No	No	No	No	No	No	Yes	No	Yes	Yes	Yes			-1.18	-8.52	24.4	4.99
154	Female	65	14	0	Ventilation	ICU	11	ICU	Discharge	Hospital	2nd	non-ARDS	34.48	No	No	No	No	No	No	No	No	No	No	No	Yes	No	No	Stopped		-1.1	-6.66	2.28	2.21
154	Female	65	16	1	Ventilation	ICU	11	ICU	Discharge	Hospital	2nd	non-ARDS	34.48	No	No	No	No	No	No	No	No	No	No	No	Yes	No	No	Stopped		-0.55	-6.46	0.62	1.43
154	Female	65	19	2	Ventilation	ICU	11	ICU	Discharge	Hospital	2nd	non-ARDS	34.48	No	No	No	No	No	No	No	No	No	No	No	Yes	No	No	Stopped		-0.35	-6.56	0.32	1.28
155	Male	62	36	0	Ventilation	ICU	10	ICU	Death	Hospital	2nd	non-ARDS	30.24	No	Yes	No	No	Yes	No	No	No	No	No	No	Yes	No	No			2.04	-4.18	10.15	2.33
155	Male	62	38	1	Ventilation	ICU	10	ICU	Death	Hospital	2nd	non-ARDS	30.24	No	Yes	No	No	Yes	No	No	No	No	No	No	Yes	No	No			2.51	-2.75	6.05	1.53
156	Male	71	18	0	Ventilation	ICU	34	ICU	Discharge	Hospital	2nd	non-ARDS	24.49	No	No	No	No	No	No	No	No	No	No	No	Yes	No	No			-2.27	-3.39	0.68	0.56
156	Male	71	20	1	Ventilation	ICU	34	ICU	Discharge	Hospital	2nd	non-ARDS	24.49	No	No	No	No	No	No	No	No	No	No	No	Yes	No	No			-1.26	-2.81	2.6	1.36
156	Male	71	25	2	Ventilation	ICU	34	ICU	Discharge	Hospital	2nd	non-ARDS	24.49	No	No	No	No	No	No	No	No	No	No	No	Yes	No	No			-0.55	-1.94	1.18	0.89
156	Male	71	30	3	Ventilation	ICU	34	ICU	Discharge	Hospital	2nd	non-ARDS	24.49	No	No	No	No	No	No	No	No	No	No	No	Yes	No	No			-0.45	-1.87	-1.5	0.02
156	Male	71	32	4	Ventilation	ICU	34	ICU	Discharge	Hospital	2nd	non-ARDS	24.49	No	No	No	No	No	No	No	No	No	No	No	Yes	No	No			-0.52	-1.7	-1.72	-0.22
157	Male	71	12	0	Ventilation	non-ICU		non-ICU	Discharge	Hospital	2nd	non-ARDS	25.62	No	Yes	Yes	No	No	No	No	No	No	Yes	No	Yes	No	No	Stopped		-12.94	-13.47	17.36	4.01
158	Male	61	9	0	Ventilation	ICU	37	ICU	Discharge	Hospital	2nd	ARDS	24.69	No	No	No	No	No	No	No	No	No	No	No	Yes	No	No	Stopped		-7.36	-13.19	17.15	3.31
158	Male	61	11	1	Ventilation	ICU	37	ICU	Discharge	Hospital	2nd	ARDS	24.69	No	No	No	No	No	No	No	No	No	No	No	Yes	No	No	Stopped		-4.88	-11.43	10.17	3
158	Male	61	16	2	Ventilation	ICU	37	ICU	Discharge	Hospital	2nd	ARDS	24.69	No	No	No	No	No	No	No	No	No	No	No	Yes	No	No	Stopped		-0.86	-8.91	2.94	1.27
158	Male	61	21	3	Ventilation	ICU	37	ICU	Discharge	Hospital	2nd	ARDS	24.69	No	No	No	No	No	No	No	No	No	No	No	Yes	No	No	Stopped		1.49	-7.5	4.06	1.56
158	Male	61	23	4	Ventilation	ICU	37	ICU	Discharge	Hospital	2nd	ARDS	24.69	No	No	No	No	No	No	No	No	No	No	No	Yes	No	No	Stopped		1.97	-7.06	2.72	0.98
159	Male	73		0	Ventilation	ICU	25	ICU	Discharge	Hospital	2nd	ARDS	28.73	Yes	Yes	Yes	No	No	No	Yes	No	No	Yes	No	No	No	No			0.51	-7.97	-3.32	-1.04
159	Male	73		1	Ventilation	ICU	25	ICU	Discharge	Hospital	2nd	ARDS	28.73	Yes	Yes	Yes	No	No	No	Yes	No	No	Yes	No	No	No	No			1.86	-6.61	-5.09	-1.31
160	Male	78	15	0	Ventilation	ICU	13	ICU	Discharge	Hospital	2nd	ARDS	24.07	No	Yes	Yes	No	No	No	No	No	No	Yes	No	No	No	No			-21.34	-11.63	16.34	2.55
160	Male	78	17	1	Ventilation	ICU	13	ICU	Discharge	Hospital	2nd	ARDS	24.07	No	Yes	Yes	No	No	No	No	No	No	Yes	No	No	No	No			-17.44	-10.02	11.38	2.6
161	Male	57	15	0	Ventilation	non-ICU		non-ICU	Discharge	Hospital	2nd	non-ARDS	26.88	No	No	No	No	No	No	No	No	No	No	No	Yes	No	No			-5.22	-11.67	23.59	5.44
[truncated: 95 more columns]

## Sheet: S2 Severity score calculation
Supplementary Table 2. COVID-19 Severity score and 4C Mortality score.1
Variable	Severity score (0-17)	4C Mortality score (0-21) †
Age (years)
<50		0
50-59		2
60-69		4
70-79		6
≥80		7
Sex at birth
Female		0
Male		1
No of comorbidities*
0		0
1		1
2+		2
Respiratory rate (breaths/min)
<20	0	0
20-29	1	1
≥30	2	2
Peripheral oxygen saturation on room air (%)2
<92	2	2
≥92	0	0
p/f ratio3
<100 mmHg / <13.3 kPa	2
100-199 / 13.3-26.6 kPa	1
≥200 / ≥26.6 kPa	0
Oxygen flow (l/min)2
0-0,99	0
1-2,99	1
3-5,99	2
6-8,99	3
≥9	4
Glasgow coma scale score
<15	2	2
15	0	0
Urea (mmol/L)
≤7	0	0
7-14	1	1
>14	3	3
C reactive protein (md/dL)
<50	0	0
50-99	1	1
≥100	2	2
* Comorbidities: chronic cardiac disease, chronic pulmonary disease, chronic liver disease, diabetes, chronic kidney disease, chronic neurological disorder (e.g., TIA / CVA / Dementia / Hemiplegia), malignant neoplasm (e.g., leukemia, lymphoma), AIDS/HIV, obesity (BMI > 25)
† Only determined at time of hospital admission
2 Only during admittance to the ward (not ICU).
3 Only during admittance to the ICU.
1Knight SR, Ho A, Pius R, et al. Risk stratification of patients admitted to hospital with covid-19 using the ISARIC WHO Clinical Characterisation Protocol: development and validation of the 4C Mortality Score. BMJ 2020; 370: m3339.

## Sheet: S3 IgG glycans
Supplementary Table 3. List of detected glycopeptides (direct traits), theoretical m/z values in corresponding charge states with proposed structures. Means and standard deviations were calculated for a Visucon-F plasma standard over 11 plates and represent the total IgG analysis (n=3 or 4 / plate; inter-plate CV = 2.3%). Analytes used for both alignnment and calibration are highlighted in blue.
Glycan composition	Alternative nomenclature	m/z [M+2H]2+	m/z [M+3H]3+	Proposed structure	Mean [SD)
H3N4	G0	1244.5	830.001		0.98% [0.03%]
H4N4	G1	1325.52	884.018		1.99% [0.13%]
H3N4F1	G0F	1317.53	878.687		19.06% [0.28%]
H4N4F1	G1F	1398.55	932.704		30.39% [0.1%]
H5N4F1	G2F	1479.58	986.722		17.34% [0.1%]
H3N5F1	G0FN	1419.07	946.38		5.15% [0.17%]
H4N5F1	G1FN	1500.09	1000.4		7.99% [0.01%]
H4N4S1	G1S	1471.07	981.05		0.17% [0.02%]
H5N4S1	G2S	1552.1	1035.07		0.8% [0.03%]
H4N4F1S1	G1FS	1544.1	1029.74		2.17% [0.17%]
H5N4F1S1	G2FS	1625.13	1083.75		12.76% [0.02%]
H5N4F1S2	G2FS2	1770.67	1180.79		0.33% [0.01%]
H4N5F1S1	G1FNS1	1645.64	1097.43		0.44% [0.02%]
H5N5F1S1	G2FNS1	1726.67	1151.45		0.45% [0.02%]

## Sheet: S4 Derived traits
Supplementary Table 4. Description and calculation of the IgG1 glycosylation traits.
Derived trait	Description	Formula
Fucosylation	Relative abundance of N-glycans carrying a core fucose	( H3N4F1 + H4N4F1 + H5N4F1 + H4N5F1 + H4N4F1S1 + H5N4F1S1 + H5N4F1S2 + H4N5F1S1 + H5N5F1S1 ) / sum of all glycopeptides
Bisection	Relative abundance of IgG1 N-glycans carrying a bisected N-acetylglucosamine	( H3N5F1 + H4N5F1 + H4N5F1S1 + H5N5F1S1 ) / sum of all glycopeptides
Galactosylation	Relative abundance of N-glycans carrying a galactose	( 1/2 * H4N4 + H4N4F1 + H4N4S1 + H4N4F1S1 + 2/2 * H5N4F1 + H5N4S1 + H5N4F1S1 + H5N4F1S2 + H5N5F1S1 ) / sum of all glycopeptides
Sialylation	Relative abundance of N-glycans carrying an N-acetylneuraminic acid (sialic acid)	( 1/2 * H4N4S1 + H5N4S1 + H4N4F1S1 + H5N4F1S1 + H4N5F1S1 + H5N5F1S1 + 2/2 * H5N4F1S2 ) / sum of all glycopeptides

## Sheet: S5 Anti-S & Total
Supplementary Table 5. Differences in anti-S and total IgG1 glycosylation traits at time of hospitalization (n=159). To account for multiple testing, p-values have been corrected by the Benjamini-Hochberg procedure to 5% FDR. Fold changes have been calculated by dividing the median of Group 1 (anti-S) by the median of Group 2 (total).
Derived trait	Group 1	Group 2	P-value	Significance	Median Group 1	Median Group 2	Fold change
Fucosylation	Anti-S	Total	3.4e-24	****	87.9136	94.3962	0.934333
Bisection	Anti-S	Total	3.1e-27	****	4.49904	13.6752	0.330132
Galactosylation	Anti-S	Total	8.1e-26	****	63.9703	47.2545	1.35373
Sialylation	Anti-S	Total	2.7e-26	****	12.0544	8.33916	1.44888

## Sheet: S6 ICU - non-ICU
Supplementary Table 6. Differences in Δglycosylation (age-corrected values were calculated by subtratcing total from anti-S IgG1 levels; Figure S2) traits between ICU and non-ICU patients at time of hospitalization (n=159; 75 ICU and 82 non-ICU patients, respectively) and at time of highest severity (n=144; 75 ICU and 69 non-ICU patients, respectively). To account for multiple testing, p-values h…
Timepoint	Derived trait	Group 1	Group 2	P-value	Significance	Median Group 1	Median Group 2	Fold change
At hospitalization	ΔFucosylation	ICU	non-ICU	0.067	ns	-5.05235	-6.41388	0.787721
At highest severity	ΔFucosylation	ICU	non-ICU	0.012	*	-3.28293	-5.26386	0.623675
At hospitalization	ΔBisection	ICU	non-ICU	7.2e-08	****	-6.66437	-10.1062	0.659434
At highest severity	ΔBisection	ICU	non-ICU	1.9e-10	****	-6.18228	-10.0862	0.612943
At hospitalization	ΔGalactosylation	ICU	non-ICU	2.9e-09	****	8.07714	20.6597	0.39096
At highest severity	ΔGalactosylation	ICU	non-ICU	4.1e-12	****	5.43537	20.7276	0.262229
At hospitalization	ΔSialylation	ICU	non-ICU	1.7e-07	****	2.24828	4.92245	0.456741
At highest severity	ΔSialylation	ICU	non-ICU	3.4e-09	****	1.65847	4.89437	0.338852

## Sheet: S7 Severity scores
Supplementary Table 7. Differences in Δglycosylation traits between patients at varying severity score groups: 1) severity score between 0-5 (low severity), 2) 6-11 (intermediate severity) and 3) 12-17 (high severity) at time of hospitalization (n=142; 64 low severity, 32 intermediate severity and 46 high severity patients, respectively) and at time of highest severity (n=144; 61 low severity, 24…
Timepoint	Derived trait	Group 1	Group 2	P-value	Significance	Median Group 1	Median Group 2	Fold change
At hospitalization	ΔFucosylation	0-5	6-11	0.078	ns	-6.13539	-3.38023	0.550939
At hospitalization	ΔFucosylation	0-5	12-17	0.3	ns	-6.13539	-3.30179	0.538155
At hospitalization	ΔFucosylation	6-11	12-17	0.35	ns	-3.38023	-3.30179	0.976795
At highest severity	ΔFucosylation	0-5	6-11	0.18	ns	-6.13539	-3.38023	0.550939
At highest severity	ΔFucosylation	0-5	12-17	0.014	*	-6.13539	-3.30179	0.538155
At highest severity	ΔFucosylation	6-11	12-17	0.3	ns	-3.38023	-3.30179	0.976795
At hospitalization	ΔBisection	0-5	6-11	0.004	**	-10.2314	-8.31296	0.812494
At hospitalization	ΔBisection	0-5	12-17	4.5e-07	****	-10.2314	-5.35931	0.523809
At hospitalization	ΔBisection	6-11	12-17	0.027	*	-8.31296	-5.35931	0.644693
At highest severity	ΔBisection	0-5	6-11	0.03	*	-10.2314	-8.31296	0.812494
At highest severity	ΔBisection	0-5	12-17	4.6e-11	****	-10.2314	-5.35931	0.523809
At highest severity	ΔBisection	6-11	12-17	5.5e-05	****	-8.31296	-5.35931	0.644693
At hospitalization	ΔGalactosylation	0-5	6-11	0.0081	**	21.8616	14.6899	0.671949
At hospitalization	ΔGalactosylation	0-5	12-17	6.3e-10	****	21.8616	4.79235	0.219214
At hospitalization	ΔGalactosylation	6-11	12-17	0.0015	**	14.6899	4.79235	0.326235
At highest severity	ΔGalactosylation	0-5	6-11	0.29	ns	21.8616	14.6899	0.671949
At highest severity	ΔGalactosylation	0-5	12-17	7.2e-14	****	21.8616	4.79235	0.219214
At highest severity	ΔGalactosylation	6-11	12-17	2.4e-08	****	14.6899	4.79235	0.326235
At hospitalization	ΔSialylation	0-5	6-11	0.0033	**	5.00088	3.36944	0.67377
At hospitalization	ΔSialylation	0-5	12-17	4e-08	****	5.00088	1.43496	0.286942
At hospitalization	ΔSialylation	6-11	12-17	0.004	**	3.36944	1.43496	0.425875
At highest severity	ΔSialylation	0-5	6-11	0.29	ns	5.00088	3.36944	0.67377
At highest severity	ΔSialylation	0-5	12-17	2.4e-11	****	5.00088	1.43496	0.286942
At highest severity	ΔSialylation	6-11	12-17	4.7e-07	****	3.36944	1.43496	0.425875

## Sheet: S8 Correlations, p-values
Supplementary Table 8. Spearman's correlations between ΔGlycosylation traits and a range of inflammatory markers and clinical parameteres and and corresponding p-values at time of hospitlization (n=58) (A) and at time of highest disease severity (n=59) (B). Significant correlations are highlighted in green.
A		Spearman's correlation coefficients (r) and corresponding p-values at time of hospitalization									B		Spearman's correlation coefficients (r) and corresponding p-values at time of highest disease severity
		ΔFucosylation		ΔBisection		ΔGalactosylation		ΔSialylation					ΔFucosylation		ΔBisection		ΔGalactosylation		ΔSialylation
		r	p-value	r	p-value	r	p-value	r	p-value				r	p-value	r	p-value	r	p-value	r	p-value
	CXCL1	0.327488	0.0120936	0.358099	0.00578001	-0.308383	0.0185143	-0.194032	0.144443			CXCL1	0.234046	0.0743997	0.308048	0.0176172	-0.221303	0.0920951	-0.0994871	0.453443
	CXCL2	0.207789	0.117426	0.342705	0.00875092	-0.234181	0.0769591	-0.088437	0.508141			CXCL2	0.2391	0.0683477	0.383051	0.00292853	-0.275745	0.0348548	-0.106546	0.420858
	CXCL6	0.28095	0.0326543	0.338851	0.00927083	-0.334113	0.0103695	-0.235786	0.0747784			CXCL6	0.204173	0.120873	0.244681	0.0618016	-0.205781	0.117912	-0.0908639	0.493708
	CXCL9	0.264269	0.0450063	0.410139	0.00138639	-0.465078	0.000234801	-0.321762	0.0137777			CXCL9	0.295299	0.0231711	0.406902	0.00138279	-0.432239	0.000629273	-0.378176	0.00314496
	CXCL10	-0.000461411	0.997432	0.203482	0.125353	-0.291765	0.0266238	-0.132609	0.320122			CXCL10	0.0424313	0.74908	0.266861	0.0413431	-0.308007	0.0179807	-0.217241	0.0983706
	CXCL11	0.251177	0.0571873	0.47399	0.000170971	-0.471868	0.000184536	-0.296182	0.0239788			CXCL11	0.155795	0.23868	0.386083	0.00252645	-0.385674	0.00255558	-0.226986	0.0838356
	CXCL12	0.268531	0.0415346	0.4245	0.000896657	-0.53577	1.46e-05	-0.338609	0.00932426			CXCL12	0.128386	0.332509	0.311541	0.0163101	-0.43569	0.00056258	-0.224625	0.0871928
	CXCL13	0.290131	0.0271587	0.420815	0.00100458	-0.473974	0.000171071	-0.367747	0.00451179			CXCL13	0.274764	0.0351988	0.395108	0.00195479	-0.369449	0.00398033	-0.250274	0.055901
	CXCL16	0.185336	0.163664	0.347663	0.0074939	-0.285095	0.0300684	-0.211514	0.110966			CXCL16	0.199509	0.129786	0.270288	0.0384137	-0.22543	0.0860361	-0.142377	0.282056
	CCL1	0.335724	0.00998392	0.428202	0.000798861	-0.488952	9.84e-05	-0.326245	0.0124433			CCL1	0.245591	0.0608091	0.379296	0.00304988	-0.411502	0.00120405	-0.221225	0.0922137
	CCL2	0.0121225	0.928036	-0.0979955	0.464273	0.132702	0.320698	-0.0246142	0.854481			CCL2	-0.0234414	0.860115	-0.221582	0.0916749	0.118347	0.372001	0.0301055	0.82093
	CCL3	0.315526	0.0158373	0.366193	0.00469783	-0.330526	0.0112746	-0.258667	0.0499289			CCL3	0.229615	0.0802179	0.266815	0.041073	-0.267752	0.0403413	-0.301704	0.0202196
	CCL7	0.391587	0.00236804	0.482521	0.000125156	-0.47532	0.000162944	-0.336257	0.00985906			CCL7	0.304971	0.0188413	0.43	0.000676288	-0.409883	0.00126443	-0.25383	0.0523926
	CCL8	0.0309803	0.817425	0.184405	0.165828	0.0751588	0.574984	0.187143	0.159523			CCL8	-0.10299	0.437619	0.0434579	0.743805	0.141713	0.284329	0.167841	0.20385
	CCL11	0.253	0.0553464	0.22414	0.0907536	-0.376008	0.00362798	-0.247031	0.0615581			CCL11	0.084528	0.524437	0.21623	0.0999936	-0.28518	0.0285734	-0.156956	0.235157
	CCL13	0.360398	0.00545235	0.349847	0.00710244	-0.398696	0.00193577	-0.282511	0.0316596			CCL13	0.223216	0.0892469	0.239085	0.0681975	-0.230843	0.0785695	-0.174908	0.185175
	CCL15	0.268018	0.0422496	0.253253	0.0553404	-0.154019	0.247637	-0.1929	0.146561			CCL15	0.302162	0.0203726	0.274576	0.0356565	-0.210228	0.109932	-0.274752	0.0355353
	CCL17	0.41406	0.00136545	0.321071	0.0148842	-0.307879	0.0198143	-0.176514	0.189024			CCL17	0.217303	0.101307	0.143433	0.28276	-0.192721	0.147228	-0.0827616	0.536817
	CCL20	0.348007	0.00743105	0.520887	2.77e-05	-0.440971	0.000530994	-0.305664	0.0196304			CCL20	0.315128	0.0150553	0.554667	5.15e-06	-0.434766	0.000579774	-0.30595	0.0184442
	CCL22	0.359025	0.00564602	0.387018	0.00268931	-0.327771	0.0120153	-0.210382	0.112934			CCL22	0.248784	0.0574268	0.260999	0.0458651	-0.18341	0.164383	-0.10544	0.426735
	CCL23	0.16054	0.227995	0.298225	0.0233386	-0.301178	0.0219556	-0.212095	0.10989			CCL23	0.124079	0.348167	0.218644	0.0961769	-0.187668	0.154316	-0.166569	0.206783
	CCL24	0.195607	0.140896	0.288382	0.0284952	-0.549356	1.13e-05	-0.452336	0.000418139			CCL24	0.213533	0.104402	0.225106	0.0865012	-0.537501	1.14e-05	-0.44349	0.000434811
	CCL25	0.329764	0.0114752	0.517291	3.21e-05	-0.406283	0.00155348	-0.343179	0.00835697			CCL25	0.360212	0.00507269	0.399813	0.00170521	-0.358283	0.00533152	-0.288199	0.0268613
	CCL26	0.245402	0.063347	0.439557	0.000555985	-0.490836	9.16e-05	-0.394681	0.00217029			CCL26	0.137954	0.297427	0.273364	0.0361793	-0.375024	0.0034268	-0.210339	0.109817
	CCL27	0.204746	0.123136	0.25701	0.0514663	-0.187766	0.158113	0.00701355	0.958328			CCL27	0.202922	0.123065	0.205728	0.117887	-0.135301	0.306033	0.0526593	0.69131
	CX3CL1	0.206885	0.119186	0.429582	0.000764946	-0.561219	4.59e-06	-0.421491	0.000983926			CX3CL1	0.226476	0.0846253	0.39889	0.00189217	-0.521566	3e-05	-0.377557	0.00339191
	IFN-γ	0.203458	0.125564	0.427561	0.000815087	-0.401563	0.0017824	-0.297326	0.0234144			IFN-γ	0.170392	0.200969	0.382382	0.00305439	-0.432134	0.000705644	-0.323339	0.0132949
	IL-1β	0.171271	0.198622	0.43414	0.000661967	-0.299779	0.0222424	-0.276362	0.0357302			IL-1β	0.22215	0.0908261	0.307403	0.017868	-0.287474	0.0272643	-0.233876	0.0746166
	IL-2Rα	0.128481	0.345325	0.381579	0.00371095	-0.365716	0.0055753	-0.380007	0.00386721			IL-2Rα	0.101866	0.450852	0.315389	0.0168613	-0.344956	0.00859234	-0.396927	0.00223571
	IL-4	0.195943	0.140453	0.198837	0.134571	-0.361445	0.00530858	-0.227769	0.0855121			IL-4	0.177994	0.177421	0.10534	0.427176	-0.415338	0.00107116	-0.198342	0.132092
	IL-6	0.183052	0.169012	0.31164	0.0172492	-0.282224	0.0318404	-0.178313	0.180508			IL-6	0.336915	0.00907301	0.387347	0.00243837	-0.406818	0.0013863	-0.32943	0.01084
	sIL-6Rα	0.0829616	0.534836	0.236642	0.0738396	-0.211172	0.111473	-0.194315	0.143579			sIL-6Rα	0.156519	0.236479	0.127939	0.334211	-0.143748	0.277399	-0.160873	0.223529
	sIL-6Rβ	0.366514	0.0048942	0.388477	0.00275931	-0.338829	0.00958264	-0.24384	0.0652926			sIL-6Rβ	0.320865	0.0135518	0.338574	0.00901235	-0.231736	0.0775045	-0.13308	0.314097
	IL-8	0.343995	0.00819379	0.556945	5.61e-06	-0.438762	0.000570508	-0.291626	0.0263417			IL-8	0.436637	0.000545435	0.621224	1.52e-07	-0.439326	0.000499298	-0.348187	0.00688448
	IL-9	0.0701123	0.600988	0.345978	0.00780871	-0.215536	0.104183	-0.225688	0.0884876			IL-9	-0.0663705	0.617466	0.172049	0.192575	-0.0855715	0.519311	-0.0410615	0.757488
	IL-16	0.29813	0.0230249	0.364333	0.00492936	-0.171076	0.19914	-0.197071	0.138137			IL-16	0.464259	0.000212338	0.316646	0.0145497	-0.126542	0.33956	-0.217283	0.0983125
	IL-18	0.00570521	0.966403	0.216085	0.106441	-0.243185	0.068334	-0.272521	0.0402765			IL-18	0.0255097	0.850596	0.138018	0.305911	-0.14852	0.270205	-0.267901	0.0439269
	TNF-α	0.0525716	0.69511	0.269634	0.0406731	-0.296643	0.0237501	-0.219587	0.09768			TNF-α	0.0160533	0.903947	0.167551	0.204642	-0.274486	0.0353917	-0.213781	0.10399
	TNF-β	0.150126	0.260662	0.39768	0.00199284	-0.333538	0.01051	-0.317172	0.0152694			TNF-β	-0.0687378	0.604946	0.260981	0.0458804	-0.205687	0.118083	-0.105737	0.425427
	sTNFR-1	0.251842	0.05651	0.459172	0.000288374	-0.453051	0.000355448	-0.375102	0.00371677			sTNFR-1	0.306317	0.0182972	0.424612	0.000802734	-0.36225	0.0048113	-0.31333	0.0156735
	sTNFR-2	0.193785	0.186922	0.321835	0.0257024	-0.269073	0.0644111	-0.101941	0.490542			sTNFR-2	0.208082	0.151363	0.260027	0.0711724	-0.251811	0.0809112	-0.176345	0.225485
	MIF	-0.0110433	0.934428	0.0544473	0.684792	0.160266	0.229455	0.0373133	0.780951			MIF	0.066016	0.61935	0.054648	0.68101	0.20398	0.121233	-0.00116894	0.992989
	HGF	0.153111	0.255509	0.448085	0.000473529	-0.303434	0.0217611	-0.298961	0.0238809			HGF	0.252457	0.0558894	0.435609	0.000631561	-0.288017	0.0283499	-0.309119	0.0182218
	MIP1α	0.188275	0.168648	0.396531	0.00272535	-0.511883	6.48e-05	-0.428261	0.00110698			MIP1α	0.0355388	0.794839	0.31031	0.0199357	-0.474092	0.000223349	-0.441102	0.00066709
	MIP1β	0.201252	0.129805	0.296925	0.0236111	-0.177934	0.181453	-0.251734	0.0566191			MIP1β	-0.056732	0.669534	0.150818	0.254202	-0.0646821	0.626462	-0.0892046	0.501664
	PDGF-BB	0.027101	0.839964	0.127692	0.339467	0.0112588	0.933152	-0.095515	0.475711			PDGF-BB	-0.0702826	0.596837	-0.0124784	0.925267	0.141646	0.284559	0.0782898	0.555596
	RANTES	0.201267	0.129586	0.350703	0.00723173	-0.207666	0.117647	-0.213449	0.107601			RANTES	0.0472792	0.72387	0.0963733	0.470701	0.00452183	0.973222	0.01375	0.918325
	SCGF-β	0.152481	0.252434	0.455966	0.00037163	-0.417023	0.00123844	-0.354456	0.00660246			SCGF-β	0.149681	0.257841	0.469703	0.000174621	-0.367685	0.00417125	-0.297725	0.0220131
	TRAIL	0.0676955	0.616835	0.282843	0.0330193	-0.198353	0.139115	-0.292796	0.0270862			TRAIL	-0.0316645	0.813465	0.197803	0.136651	-0.0460966	0.731146	-0.107518	0.42178
	APRIL	0.0912055	0.494909	0.260697	0.0483779	-0.275647	0.0365625	-0.196346	0.13938			APRIL	0.15377	0.244215	0.27405	0.0360223	-0.230742	0.0788116	-0.165167	0.210674
	BAFF	0.128672	0.3348	0.325541	0.0129798	-0.144483	0.278398	-0.0218709	0.87032			BAFF	0.244705	0.0641254	0.410816	0.00135879	-0.287679	0.0285446	-0.172909	0.194298
	sCD30	0.18066	0.174745	0.301736	0.0213426	-0.296353	0.0238938	-0.185459	0.16338			sCD30	0.0585923	0.659354	0.149564	0.258217	-0.149535	0.258311	-0.0810649	0.541627
	sCD163	0.256887	0.051582	0.483474	0.00012081	-0.483104	0.000122477	-0.384423	0.00288864			sCD163	0.301762	0.0201943	0.431252	0.000649628	-0.357667	0.00541657	-0.297992	0.0218885
	Chitinase3like1	0.220277	0.0966086	0.32511	0.0131054	-0.280138	0.0335237	-0.221262	0.0950995			Chitinase3like1	0.319058	0.0137764	0.27797	0.0330355	-0.30056	0.0207222	-0.309122	0.017206
	Osteopontin	0.162953	0.229476	0.339303	0.0108527	-0.407382	0.00198439	-0.34272	0.0100433			Osteopontin	0.277862	0.0350364	0.409763	0.00152782	-0.471531	0.000221019	-0.426805	0.000926754
	Pentraxin3	0.0253776	0.849725	0.218739	0.0990041	-0.218924	0.0987142	-0.175244	0.187764			Pentraxin3	0.0824079	0.533947	0.197019	0.134528	-0.130918	0.32208	-0.114787	0.385664
	Severity.score	0.0911	0.500339	0.462228	0.000294898	-0.547803	1.03e-05	-0.408504	0.00160676			Severity.score	0.225463	0.0859892	0.508033	4e-05	-0.618784	1.76e-07	-0.49152	7.71e-05
	Anti-N IgG	0.0437588	0.815188	-0.262755	0.153271	-0.39141	0.0294483	-0.430329	0.015673			Anti-N IgG	-0.18917	0.308102	-0.0966018	0.605181	-0.260764	0.156524	-0.271856	0.139018
	Anti-S1/2 IgG	-0.109677	0.555527	-0.0520161	0.780607	0.0907258	0.626183	0.0995968	0.592645			Anti-S1/2 IgG	-0.317339	0.0823167	0.166532	0.369035	0.144355	0.436862	0.239919	0.192904
	Anti-RBD IgM	-0.353596	0.0552537	-0.41817	0.0214708	-0.0175907	0.92649	-0.0496549	0.79442			Anti-RBD IgM	-0.616737	0.000283882	-0.314934	0.0900539	0.0705542	0.711023	0.130425	0.49211
	Anti-S1/2 IgA	0.163762	0.395968	-0.137045	0.478384	-0.0779228	0.687845	-0.145951	0.449976			Anti-S1/2 IgA	0.135595	0.483097	-0.196464	0.307041	0.109366	0.572245	-0.0489922	0.800749
	ΔFucosylation	1	-	0.51	5.3194e-05	-0.29	0.0252024	-0.36	0.00602185			ΔFucosylation	1	-	0.494097	8.64076e-05	-0.0983635	0.457563	-0.234483	0.0739807
	ΔBisection	0.51	5.3194e-05	1	-	-0.64	1.67455e-07	-0.49	0.000118346			ΔBisection	0.494097	8.64076e-05	1	-	-0.556517	6.91114e-06	-0.4173	0.00111004
	ΔGalactosylation	-0.29	0.0252024	-0.64	1.67455e-07	1	-	0.85	2.2e-16			ΔGalactosylation	-0.0983635	0.457563	-0.556517	6.91114e-06	1	-	0.783635	2.2e-16
	ΔSialylation	-0.36	0.00602185	-0.49	0.000118346	0.85	2.2e-16	1	-			ΔSialylation	-0.234483	0.0739807	-0.4173	0.00111004	0.783635	2.2e-16	1	-

## Sheet: S9 Comorbidities
Supplementary Table 9. Differences in anti-S, total and Δglycosylation traits versus comorbidities. To account for multiple testing, p-values have been corrected by the Benjamini-Hochberg procedure to 5% FDR. Asthma: No (133); Yes (25); Unknown (1). CCD: No (111); Yes (47); Unknown (1). CKD: No (143); Yes (15); Unknown (1). CLD: No (153); Yes (5); Unknown (1). CND: No (146); Yes (11); Unknown (2)…
Glycosylation trait	Comparison	Group 1	Group 2	p-value	Significance
Anti-S Bisection	Asthma	No	Yes	0.990535	ns
Anti-S Fucosylation	Asthma	No	Yes	0.984766	ns
Anti-S Galactosylation	Asthma	No	Yes	0.598681	ns
Anti-S Sialylation	Asthma	No	Yes	0.893787	ns
Total Bisection	Asthma	No	Yes	0.893787	ns
Total Fucosylation	Asthma	No	Yes	0.851496	ns
Total Galactosylation	Asthma	No	Yes	0.64139	ns
Total Sialylation	Asthma	No	Yes	0.851496	ns
ΔBisection	Asthma	No	Yes	0.859515	ns
ΔFucosylation	Asthma	No	Yes	0.870622	ns
ΔGalactosylation	Asthma	No	Yes	0.870622	ns
ΔSialylation	Asthma	No	Yes	0.851496	ns
Anti-S Bisection	CCD	No	Yes	0.870622	ns
Anti-S Fucosylation	CCD	No	Yes	0.851496	ns
Anti-S Galactosylation	CCD	No	Yes	0.851496	ns
Anti-S Sialylation	CCD	No	Yes	0.870622	ns
Total Bisection	CCD	No	Yes	0.598681	ns
Total Fucosylation	CCD	No	Yes	0.984766	ns
Total Galactosylation	CCD	No	Yes	0.951616	ns
Total Sialylation	CCD	No	Yes	0.598681	ns
ΔBisection	CCD	No	Yes	0.990535	ns
ΔFucosylation	CCD	No	Yes	0.851496	ns
ΔGalactosylation	CCD	No	Yes	0.851496	ns
ΔSialylation	CCD	No	Yes	0.893787	ns
Anti-S Bisection	CKD	No	Yes	0.851496	ns
Anti-S Fucosylation	CKD	No	Yes	0.893787	ns
Anti-S Galactosylation	CKD	No	Yes	0.598681	ns
Anti-S Sialylation	CKD	No	Yes	0.65819	ns
Total Bisection	CKD	No	Yes	0.876359	ns
Total Fucosylation	CKD	No	Yes	0.990535	ns
Total Galactosylation	CKD	No	Yes	0.715709	ns
Total Sialylation	CKD	No	Yes	0.870622	ns
ΔBisection	CKD	No	Yes	0.851496	ns
ΔFucosylation	CKD	No	Yes	0.938017	ns
ΔGalactosylation	CKD	No	Yes	0.598681	ns
ΔSialylation	CKD	No	Yes	0.598681	ns
Anti-S Bisection	CLD	No	Yes	0.707459	ns
Anti-S Fucosylation	CLD	No	Yes	0.788942	ns
Anti-S Galactosylation	CLD	No	Yes	0.990535	ns
Anti-S Sialylation	CLD	No	Yes	0.728907	ns
Total Bisection	CLD	No	Yes	0.951616	ns
Total Fucosylation	CLD	No	Yes	0.984766	ns
Total Galactosylation	CLD	No	Yes	0.598681	ns
Total Sialylation	CLD	No	Yes	0.906885	ns
ΔBisection	CLD	No	Yes	0.739493	ns
ΔFucosylation	CLD	No	Yes	0.64139	ns
ΔGalactosylation	CLD	No	Yes	0.598681	ns
ΔSialylation	CLD	No	Yes	0.851496	ns
Anti-S Bisection	CND	No	Yes	0.960004	ns
Anti-S Fucosylation	CND	No	Yes	0.598681	ns
Anti-S Galactosylation	CND	No	Yes	0.851496	ns
Anti-S Sialylation	CND	No	Yes	0.960004	ns
Total Bisection	CND	No	Yes	0.951616	ns
Total Fucosylation	CND	No	Yes	0.788942	ns
Total Galactosylation	CND	No	Yes	0.876359	ns
Total Sialylation	CND	No	Yes	0.990535	ns
ΔBisection	CND	No	Yes	0.951616	ns
ΔFucosylation	CND	No	Yes	0.603652	ns
ΔGalactosylation	CND	No	Yes	0.960004	ns
ΔSialylation	CND	No	Yes	0.984766	ns
Anti-S Bisection	CPD	No	Yes	0.914462	ns
Anti-S Fucosylation	CPD	No	Yes	0.960004	ns
Anti-S Galactosylation	CPD	No	Yes	0.804628	ns
Anti-S Sialylation	CPD	No	Yes	0.893787	ns
Total Bisection	CPD	No	Yes	0.960004	ns
Total Fucosylation	CPD	No	Yes	0.851496	ns
Total Galactosylation	CPD	No	Yes	0.788942	ns
Total Sialylation	CPD	No	Yes	0.951616	ns
ΔBisection	CPD	No	Yes	0.960004	ns
ΔFucosylation	CPD	No	Yes	0.876359	ns
ΔGalactosylation	CPD	No	Yes	0.851496	ns
ΔSialylation	CPD	No	Yes	0.870622	ns
Anti-S Bisection	Diabetes	Yes	No	0.707459	ns
Anti-S Fucosylation	Diabetes	Yes	No	0.870622	ns
Anti-S Galactosylation	Diabetes	Yes	No	0.984766	ns
Anti-S Sialylation	Diabetes	Yes	No	0.870622	ns
Total Bisection	Diabetes	Yes	No	0.951616	ns
Total Fucosylation	Diabetes	Yes	No	0.893787	ns
Total Galactosylation	Diabetes	Yes	No	0.951616	ns
Total Sialylation	Diabetes	Yes	No	0.893787	ns
ΔBisection	Diabetes	Yes	No	0.951616	ns
ΔFucosylation	Diabetes	Yes	No	0.870622	ns
ΔGalactosylation	Diabetes	Yes	No	0.893787	ns
ΔSialylation	Diabetes	Yes	No	0.851496	ns
Anti-S Bisection	Hypertension	Yes	No	0.960004	ns
Anti-S Fucosylation	Hypertension	Yes	No	0.960004	ns
Anti-S Galactosylation	Hypertension	Yes	No	0.598681	ns
Anti-S Sialylation	Hypertension	Yes	No	0.893787	ns
Total Bisection	Hypertension	Yes	No	0.951616	ns
Total Fucosylation	Hypertension	Yes	No	0.951616	ns
Total Galactosylation	Hypertension	Yes	No	0.598681	ns
Total Sialylation	Hypertension	Yes	No	0.893787	ns
ΔBisection	Hypertension	Yes	No	0.876359	ns
ΔFucosylation	Hypertension	Yes	No	0.951616	ns
ΔGalactosylation	Hypertension	Yes	No	0.960004	ns
ΔSialylation	Hypertension	Yes	No	0.990535	ns
